# Supplementary material for: Chromosomal-Level Reference Genome for the Chinese Endemic Pygmy Grasshopper, Zhengitettix transpicula, Sheds Light on Tetrigidae Evolution and Advancing Conservation Efforts
Source: Insects. 2024 Mar 25;15(4):223. doi: 10.3390/insects15040223 (PMC11049975; doi:10.3390/insects15040223)
Supplement: Supplementary file 1 [file insects-15-00223-s001.zip]

Archive with 7 entries (7 files):
- Supplement Figure S1.jpg
- Supplement Figure S2.jpg
- Supplement Table S1.xlsx
- Supplement Table S2.xlsx
- Supplement Table S3.xlsx
- Supplement Table S4.xlsx
- Supplement Table S5.xlsx
