# Supplementary material for: Chromosomal-Level Reference Genome for the Chinese Endemic Pygmy Grasshopper, Zhengitettix transpicula, Sheds Light on Tetrigidae Evolution and Advancing Conservation Efforts
Source: Insects. 2024 Mar 25;15(4):223. doi: 10.3390/insects15040223 (PMC11049975; doi:10.3390/insects15040223)
Supplement: Supplementary file 1 [file insects-15-00223-s001.zip › Supplement Table S1.xlsx]

## Sheet: Sheet1
Raw assembly	Chromosomal assembly
the genome scaffolds number is 386	the genome scaffolds number is 7
the genome contigs number is 386	the genome contigs number is 54
the longest length is 153273410	the longest length is 259859906
the shortest length is 17966	the shortest length is 76241791
the genome scaffolds size is 993953354	the genome scaffolds size is 957402916
the genome contig size is 993953216	the genome contig size is 957393870
the rate of N is 1.38839513388271e-07	the rate of N is 9.44847759373233e-06
the rate of GC is 0.346856689480242	the rate of GC is 0.347776969785695
the scaffold N50 is 53762200	the scaffold N50 is 221497931
the scaffold L50 is 6	the scaffold L50 is 2
the contig N50 is 53762200	the contig N50 is 52727700
the contig L50 is 6	the contig L50 is 7
the scaffold N90 is 8015045	the scaffold N90 is 81127154
the scaffold L90 21	the scaffold L90 6
the contig N90 is 6184936	the contig N90 is 8771488
the contig L90 22	the contig L90 19
