# Supplementary material for: Chromosomal-Level Reference Genome for the Chinese Endemic Pygmy Grasshopper, Zhengitettix transpicula, Sheds Light on Tetrigidae Evolution and Advancing Conservation Efforts
Source: Insects. 2024 Mar 25;15(4):223. doi: 10.3390/insects15040223 (PMC11049975; doi:10.3390/insects15040223)
Supplement: Supplementary file 1 [file insects-15-00223-s001.zip › Supplement Table S2.xlsx]

## Sheet: Summary of repetitive elements
=======================================================
Genome Size: 957402916 bp
Repeat Size: 349867938 bp
Repeat Ratio: 36.54%
=======================================================
Class	Number	Length	Percentage
-------------------------------------------------------
Total	1582056	349867938	0.3654
Non-interspersed Repeats	418543	18394027	0.0192
Simple_repeat	366948	15422594	0.0161
Low_complexity	50982	2614489	0.0027
rRNA	512	393958	0.0004
Satellite	101	6059	0
Interspersed Repeats	1163513	336287879	0.3512
Retroelements	145192	60454561	0.0631
LTR	6393	4987730	0.0052
Gypsy	1974	3283967	0.0034
Copia	433	700166	0.0007
Ngaro	3725	553588	0.0005
Pao	261	450009	0.0004
LINE	127045	53596766	0.0559
Penelope	46342	16541106	0.0172
I-Jockey	23615	12358551	0.0129
L2	15052	8373474	0.0087
RTE-BovB	16981	5600511	0.0058
I	7527	4385782	0.0045
CR1	8325	2950011	0.003
R1	2620	1129144	0.0011
RTE-X	1024	559465	0.0005
RTE	1096	350431	0.0003
RTE-RTE	1891	301230	0.0003
Dong-R4	246	108052	0.0001
R2	57	97843	0.0001
Tad1	76	23080	0
CR1-Zenon	48	3616	0
SINE	8867	1441295	0.0015
tRNA-V	8706	1433044	0.0014
ID	135	6735	0
tRNA-Deu-L2	15	877	0
tRNA-V-CR1	2	121	0
SINE?	2887	439824	0.0004
DNA transposons	67852	23343695	0.0243
TcMar-Mariner	40839	13860597	0.0144
TcMar-Tc1	9418	2735233	0.0028
PIF-Harbinger	3881	1396536	0.0014
hAT-Charlie	3166	1359664	0.0014
P	971	877593	0.0009
CMC-Chapaev-3	604	314059	0.0003
MULE-MuDR	611	306520	0.0003
hAT-Blackjack	405	256458	0.0002
Merlin	1412	254314	0.0002
PiggyBac	856	220356	0.0002
hAT-Tip100	435	195858	0.0002
TcMar-Tigger	453	171285	0.0001
TcMar-Tc2	315	162219	0.0001
hAT-Pegasus	195	153400	0.0001
Academ-1	404	131528	0.0001
TcMar-Fot1	199	126037	0.0001
TcMar-Pogo	162	125354	0.0001
CMC-EnSpm	1364	122756	0.0001
Kolobok-Hydra	226	118349	0.0001
TcMar-m44	192	101400	0.0001
Ginger-2	214	101016	0.0001
Sola-2	129	91474	0
PIF-ISL2EU	54	56139	0
CMC-Transib	63	50434	0
hAT-Ac	80	39251	0
hAT	647	27433	0
hAT-hAT19	12	19840	0
Unknown	920059	249528282	0.2606
Rolling-circles	24336	6098536	0.0063
Helitron	24336	6098536	0.0063
tRNA	5525	1698487	0.0017
snRNA	549	414628	0.0004
=======================================================
Notes:
The total number of a major category may exceed the sum of the total number of its subcategories, as the major category may include some repetitive sequences that could not be assigned to its subclasses.

## Sheet: Summary of coding genes
	Number of genes	13478
	Ave. Gene_length	14925.4
	Ave. Intergenic_length	56025.5
	Ave. cDNA_size	2362.09
	Ave. Exon_num	7.98
	Ave. CDS_size	1646.55
	Ave. CDS_num	7.69
	Ave. Intron_size	12563.3
	Ave. Intron_num	6.98
