# Supplementary material for: Chromosomal-Level Reference Genome for the Chinese Endemic Pygmy Grasshopper, Zhengitettix transpicula, Sheds Light on Tetrigidae Evolution and Advancing Conservation Efforts
Source: Insects. 2024 Mar 25;15(4):223. doi: 10.3390/insects15040223 (PMC11049975; doi:10.3390/insects15040223)
Supplement: Supplementary file 1 [file insects-15-00223-s001.zip › Supplement Table S3.xlsx]

## Sheet: hczz
ZHTRGene015813	40d7f5910865e04d2388f42e787cf815	224	Pfam	PF15353	Headcase protein family homologue	27	127	4.9e-48	T	01-09-2023	IPR026066	Headcase protein	-
ZHTRGene004968	8e8be6dd16811612d1c4f5fec9165cb1	1186	SUPERFAMILY	SSF57667	beta-beta-alpha zinc fingers	335	387	4.82e-14	T	01-09-2023	IPR036236	Zinc finger C2H2 superfamily	-
ZHTRGene004968	8e8be6dd16811612d1c4f5fec9165cb1	1186	SUPERFAMILY	SSF57667	beta-beta-alpha zinc fingers	293	350	8e-18	T	01-09-2023	IPR036236	Zinc finger C2H2 superfamily	-
ZHTRGene004968	8e8be6dd16811612d1c4f5fec9165cb1	1186	SUPERFAMILY	SSF57667	beta-beta-alpha zinc fingers	237	294	5.91e-17	T	01-09-2023	IPR036236	Zinc finger C2H2 superfamily	-
ZHTRGene004968	8e8be6dd16811612d1c4f5fec9165cb1	1186	SUPERFAMILY	SSF57667	beta-beta-alpha zinc fingers	377	420	4.19e-09	T	01-09-2023	IPR036236	Zinc finger C2H2 superfamily	-
ZHTRGene004968	8e8be6dd16811612d1c4f5fec9165cb1	1186	SMART	SM00355	c2h2final6	313	335	0.00062	T	01-09-2023	IPR013087	Zinc finger C2H2-type	-
ZHTRGene004968	8e8be6dd16811612d1c4f5fec9165cb1	1186	SMART	SM00355	c2h2final6	369	391	0.011	T	01-09-2023	IPR013087	Zinc finger C2H2-type	-
ZHTRGene004968	8e8be6dd16811612d1c4f5fec9165cb1	1186	SMART	SM00355	c2h2final6	341	363	0.0004	T	01-09-2023	IPR013087	Zinc finger C2H2-type	-
ZHTRGene004968	8e8be6dd16811612d1c4f5fec9165cb1	1186	SMART	SM00355	c2h2final6	285	307	0.0024	T	01-09-2023	IPR013087	Zinc finger C2H2-type	-
ZHTRGene004968	8e8be6dd16811612d1c4f5fec9165cb1	1186	SMART	SM00355	c2h2final6	201	221	270	T	01-09-2023	IPR013087	Zinc finger C2H2-type	-
ZHTRGene004968	8e8be6dd16811612d1c4f5fec9165cb1	1186	SMART	SM00355	c2h2final6	256	279	0.0058	T	01-09-2023	IPR013087	Zinc finger C2H2-type	-
ZHTRGene004968	8e8be6dd16811612d1c4f5fec9165cb1	1186	SMART	SM00355	c2h2final6	397	419	0.00018	T	01-09-2023	IPR013087	Zinc finger C2H2-type	-
ZHTRGene004968	8e8be6dd16811612d1c4f5fec9165cb1	1186	SMART	SM00355	c2h2final6	228	250	0.031	T	01-09-2023	IPR013087	Zinc finger C2H2-type	-
ZHTRGene004968	8e8be6dd16811612d1c4f5fec9165cb1	1186	Pfam	PF13912	C2H2-type zinc finger	285	307	0.00033	T	01-09-2023	-	-
ZHTRGene004968	8e8be6dd16811612d1c4f5fec9165cb1	1186	Pfam	PF00096	Zinc finger, C2H2 type	313	335	0.00022	T	01-09-2023	IPR013087	Zinc finger C2H2-type	-
ZHTRGene004968	8e8be6dd16811612d1c4f5fec9165cb1	1186	Pfam	PF00096	Zinc finger, C2H2 type	341	363	3e-06	T	01-09-2023	IPR013087	Zinc finger C2H2-type	-
ZHTRGene004968	8e8be6dd16811612d1c4f5fec9165cb1	1186	Pfam	PF00096	Zinc finger, C2H2 type	230	250	0.011	T	01-09-2023	IPR013087	Zinc finger C2H2-type	-
ZHTRGene004968	8e8be6dd16811612d1c4f5fec9165cb1	1186	Pfam	PF00096	Zinc finger, C2H2 type	397	419	2.6e-05	T	01-09-2023	IPR013087	Zinc finger C2H2-type	-
ZHTRGene004968	8e8be6dd16811612d1c4f5fec9165cb1	1186	Pfam	PF00096	Zinc finger, C2H2 type	256	279	0.0014	T	01-09-2023	IPR013087	Zinc finger C2H2-type	-
ZHTRGene006183	b55eb3b8e76fc71124e09fdb756ac091	145	Pfam	PF00078	Reverse transcriptase (RNA-dependent DNA polymerase)	2	127	4.8e-20	T	01-09-2023	IPR000477	Reverse transcriptase domain	-
ZHTRGene006183	b55eb3b8e76fc71124e09fdb756ac091	145	SUPERFAMILY	SSF56672	DNA/RNA polymerases	8	102	4.6e-10	T	01-09-2023	IPR043502	DNA/RNA polymerase superfamily	-
ZHTRGene009739	9b7ff755f6c821715d1a98d3d176318b	1500	CDD	cd11304	Cadherin_repeat	309	408	6.8121e-12	T	01-09-2023	-	-
ZHTRGene009739	9b7ff755f6c821715d1a98d3d176318b	1500	CDD	cd11304	Cadherin_repeat	745	835	4.85827e-18	T	01-09-2023	-	-
ZHTRGene009739	9b7ff755f6c821715d1a98d3d176318b	1500	Pfam	PF01049	Cadherin, Y-type LIR-motif	1428	1486	1e-23	T	01-09-2023	IPR000233	Cadherin, Y-type LIR-motif	GO:0005509|GO:0007156
ZHTRGene009739	9b7ff755f6c821715d1a98d3d176318b	1500	SUPERFAMILY	SSF49313	Cadherin-like	176	315	1.83e-23	T	01-09-2023	IPR015919	Cadherin-like superfamily	GO:0005509|GO:0016020
ZHTRGene009739	9b7ff755f6c821715d1a98d3d176318b	1500	SUPERFAMILY	SSF49313	Cadherin-like	610	743	2.57e-15	T	01-09-2023	IPR015919	Cadherin-like superfamily	GO:0005509|GO:0016020
ZHTRGene009739	9b7ff755f6c821715d1a98d3d176318b	1500	SUPERFAMILY	SSF49313	Cadherin-like	741	836	3.43e-13	T	01-09-2023	IPR015919	Cadherin-like superfamily	GO:0005509|GO:0016020
ZHTRGene009739	9b7ff755f6c821715d1a98d3d176318b	1500	SMART	SM00112	CA_2	544	620	5.6e-21	T	01-09-2023	IPR002126	Cadherin-like	GO:0005509|GO:0007156|GO:0016020
ZHTRGene009739	9b7ff755f6c821715d1a98d3d176318b	1500	SMART	SM00112	CA_2	645	734	9e-12	T	01-09-2023	IPR002126	Cadherin-like	GO:0005509|GO:0007156|GO:0016020
ZHTRGene009739	9b7ff755f6c821715d1a98d3d176318b	1500	SMART	SM00112	CA_2	100	186	9.6e-18	T	01-09-2023	IPR002126	Cadherin-like	GO:0005509|GO:0007156|GO:0016020
ZHTRGene009739	9b7ff755f6c821715d1a98d3d176318b	1500	SMART	SM00112	CA_2	756	837	4.8e-15	T	01-09-2023	IPR002126	Cadherin-like	GO:0005509|GO:0007156|GO:0016020
ZHTRGene009739	9b7ff755f6c821715d1a98d3d176318b	1500	SMART	SM00112	CA_2	325	410	3.5e-09	T	01-09-2023	IPR002126	Cadherin-like	GO:0005509|GO:0007156|GO:0016020
ZHTRGene009739	9b7ff755f6c821715d1a98d3d176318b	1500	SMART	SM00112	CA_2	218	300	1.3e-14	T	01-09-2023	IPR002126	Cadherin-like	GO:0005509|GO:0007156|GO:0016020
ZHTRGene009739	9b7ff755f6c821715d1a98d3d176318b	1500	SMART	SM00112	CA_2	433	520	2.8e-19	T	01-09-2023	IPR002126	Cadherin-like	GO:0005509|GO:0007156|GO:0016020
ZHTRGene009739	9b7ff755f6c821715d1a98d3d176318b	1500	Pfam	PF00028	Cadherin domain	637	724	1.1e-06	T	01-09-2023	IPR002126	Cadherin-like	GO:0005509|GO:0007156|GO:0016020
ZHTRGene009739	9b7ff755f6c821715d1a98d3d176318b	1500	Pfam	PF00028	Cadherin domain	87	179	4e-10	T	01-09-2023	IPR002126	Cadherin-like	GO:0005509|GO:0007156|GO:0016020
ZHTRGene009739	9b7ff755f6c821715d1a98d3d176318b	1500	Pfam	PF00028	Cadherin domain	745	828	2.2e-09	T	01-09-2023	IPR002126	Cadherin-like	GO:0005509|GO:0007156|GO:0016020
ZHTRGene009739	9b7ff755f6c821715d1a98d3d176318b	1500	Pfam	PF00028	Cadherin domain	419	512	7.7e-18	T	01-09-2023	IPR002126	Cadherin-like	GO:0005509|GO:0007156|GO:0016020
ZHTRGene009739	9b7ff755f6c821715d1a98d3d176318b	1500	Pfam	PF00028	Cadherin domain	529	612	1.5e-15	T	01-09-2023	IPR002126	Cadherin-like	GO:0005509|GO:0007156|GO:0016020
ZHTRGene009739	9b7ff755f6c821715d1a98d3d176318b	1500	Pfam	PF00028	Cadherin domain	201	292	6.7e-14	T	01-09-2023	IPR002126	Cadherin-like	GO:0005509|GO:0007156|GO:0016020
ZHTRGene009739	9b7ff755f6c821715d1a98d3d176318b	1500	Pfam	PF02210	Laminin G domain	1155	1292	3.8e-17	T	01-09-2023	IPR001791	Laminin G domain	-
ZHTRGene009739	9b7ff755f6c821715d1a98d3d176318b	1500	SUPERFAMILY	SSF49313	Cadherin-like	516	622	9.95e-24	T	01-09-2023	IPR015919	Cadherin-like superfamily	GO:0005509|GO:0016020
ZHTRGene009739	9b7ff755f6c821715d1a98d3d176318b	1500	SUPERFAMILY	SSF49899	Concanavalin A-like lectins/glucanases	1112	1310	2.45e-33	T	01-09-2023	IPR013320	Concanavalin A-like lectin/glucanase domain superfamily	-
ZHTRGene009739	9b7ff755f6c821715d1a98d3d176318b	1500	SUPERFAMILY	SSF49313	Cadherin-like	296	412	3.4e-12	T	01-09-2023	IPR015919	Cadherin-like superfamily	GO:0005509|GO:0016020
ZHTRGene009739	9b7ff755f6c821715d1a98d3d176318b	1500	SUPERFAMILY	SSF49313	Cadherin-like	71	190	4.43e-17	T	01-09-2023	IPR015919	Cadherin-like superfamily	GO:0005509|GO:0016020
ZHTRGene009739	9b7ff755f6c821715d1a98d3d176318b	1500	SUPERFAMILY	SSF49313	Cadherin-like	405	492	4.43e-20	T	01-09-2023	IPR015919	Cadherin-like superfamily	GO:0005509|GO:0016020
ZHTRGene009739	9b7ff755f6c821715d1a98d3d176318b	1500	CDD	cd00110	LamG	1126	1291	1.85161e-24	T	01-09-2023	IPR001791	Laminin G domain	-
ZHTRGene009739	9b7ff755f6c821715d1a98d3d176318b	1500	CDD	cd11304	Cadherin_repeat	628	732	5.91137e-13	T	01-09-2023	-	-
ZHTRGene009739	9b7ff755f6c821715d1a98d3d176318b	1500	SUPERFAMILY	SSF49313	Cadherin-like	832	934	1.7e-08	T	01-09-2023	IPR015919	Cadherin-like superfamily	GO:0005509|GO:0016020
ZHTRGene009739	9b7ff755f6c821715d1a98d3d176318b	1500	CDD	cd11304	Cadherin_repeat	417	518	4.52479e-24	T	01-09-2023	-	-
ZHTRGene009739	9b7ff755f6c821715d1a98d3d176318b	1500	CDD	cd11304	Cadherin_repeat	201	296	1.11899e-22	T	01-09-2023	-	-
ZHTRGene009739	9b7ff755f6c821715d1a98d3d176318b	1500	CDD	cd11304	Cadherin_repeat	529	618	1.67739e-25	T	01-09-2023	-	-
ZHTRGene009739	9b7ff755f6c821715d1a98d3d176318b	1500	CDD	cd11304	Cadherin_repeat	83	184	1.39463e-19	T	01-09-2023	-	-
ZHTRGene009739	9b7ff755f6c821715d1a98d3d176318b	1500	SMART	SM00282	LamG_3	1144	1293	3.9e-23	T	01-09-2023	IPR001791	Laminin G domain	-
ZHTRGene003573	5f664b8fc0a153422c9761f27bf15911	1943	Pfam	PF11894	Nuclear pore complex scaffold, nucleoporins 186/192/205	12	1651	0	T	01-09-2023	IPR021827	Nucleoporin Nup186/Nup192/Nup205	GO:0005643
ZHTRGene010416	84e616c34fbc34534ec0de09a17082ba	287	SUPERFAMILY	SSF48371	ARM repeat	109	275	2.55e-08	T	01-09-2023	IPR016024	Armadillo-type fold	-
ZHTRGene013057	1270e935293e18b448a26785f4bd9a63	375	SUPERFAMILY	SSF49599	TRAF domain-like	147	217	1.44e-10	T	01-09-2023	-	-
ZHTRGene013057	1270e935293e18b448a26785f4bd9a63	375	CDD	cd16505	RING-HC_CYHR1	71	132	3.52373e-36	T	01-09-2023	-	-
ZHTRGene013057	1270e935293e18b448a26785f4bd9a63	375	Pfam	PF13920	Zinc finger, C3HC4 type (RING finger)	81	132	1.9e-06	T	01-09-2023	-	-
ZHTRGene013057	1270e935293e18b448a26785f4bd9a63	375	SUPERFAMILY	SSF57850	RING/U-box	76	152	1.52e-09	T	01-09-2023	-	-
ZHTRGene015322	5b5fdc3b994a4a8795442afd7ca95017	528	CDD	cd11054	CYP24A1-like	92	521	1.24131e-137	T	01-09-2023	-	-
ZHTRGene015322	5b5fdc3b994a4a8795442afd7ca95017	528	Pfam	PF00067	Cytochrome P450	68	512	1.2e-65	T	01-09-2023	IPR001128	Cytochrome P450	GO:0004497|GO:0005506|GO:0016705|GO:0020037
ZHTRGene015322	5b5fdc3b994a4a8795442afd7ca95017	528	SUPERFAMILY	SSF48264	Cytochrome P450	51	527	1.14e-85	T	01-09-2023	IPR036396	Cytochrome P450 superfamily	GO:0004497|GO:0005506|GO:0016705|GO:0020037
ZHTRGene001024	25afc0aac42ccb802cef6678f1ddb6c1	1310	SUPERFAMILY	SSF48403	Ankyrin repeat	919	1040	5.65e-11	T	01-09-2023	IPR036770	Ankyrin repeat-containing domain superfamily	-
ZHTRGene001024	25afc0aac42ccb802cef6678f1ddb6c1	1310	Pfam	PF05729	NACHT domain	599	755	2.1e-07	T	01-09-2023	IPR007111	NACHT nucleoside triphosphatase	-
ZHTRGene001024	25afc0aac42ccb802cef6678f1ddb6c1	1310	Pfam	PF12796	Ankyrin repeats (3 copies)	1201	1285	5e-13	T	01-09-2023	IPR002110	Ankyrin repeat	GO:0005515
ZHTRGene001024	25afc0aac42ccb802cef6678f1ddb6c1	1310	Pfam	PF12796	Ankyrin repeats (3 copies)	1019	1114	3.3e-06	T	01-09-2023	IPR002110	Ankyrin repeat	GO:0005515
ZHTRGene001024	25afc0aac42ccb802cef6678f1ddb6c1	1310	SUPERFAMILY	SSF48403	Ankyrin repeat	1053	1298	9.13e-54	T	01-09-2023	IPR036770	Ankyrin repeat-containing domain superfamily	-
ZHTRGene001024	25afc0aac42ccb802cef6678f1ddb6c1	1310	SMART	SM00248	ANK_2a	1221	1250	0.087	T	01-09-2023	IPR002110	Ankyrin repeat	GO:0005515
ZHTRGene001024	25afc0aac42ccb802cef6678f1ddb6c1	1310	SMART	SM00248	ANK_2a	1117	1146	150	T	01-09-2023	IPR002110	Ankyrin repeat	GO:0005515
ZHTRGene001024	25afc0aac42ccb802cef6678f1ddb6c1	1310	SMART	SM00248	ANK_2a	975	1006	4	T	01-09-2023	IPR002110	Ankyrin repeat	GO:0005515
ZHTRGene001024	25afc0aac42ccb802cef6678f1ddb6c1	1310	SMART	SM00248	ANK_2a	943	974	1200	T	01-09-2023	IPR002110	Ankyrin repeat	GO:0005515
ZHTRGene001024	25afc0aac42ccb802cef6678f1ddb6c1	1310	SMART	SM00248	ANK_2a	1181	1217	49	T	01-09-2023	IPR002110	Ankyrin repeat	GO:0005515
ZHTRGene001024	25afc0aac42ccb802cef6678f1ddb6c1	1310	SMART	SM00248	ANK_2a	1148	1177	210	T	01-09-2023	IPR002110	Ankyrin repeat	GO:0005515
ZHTRGene001024	25afc0aac42ccb802cef6678f1ddb6c1	1310	SMART	SM00248	ANK_2a	1084	1113	0.055	T	01-09-2023	IPR002110	Ankyrin repeat	GO:0005515
ZHTRGene001024	25afc0aac42ccb802cef6678f1ddb6c1	1310	SMART	SM00248	ANK_2a	1254	1283	0.00089	T	01-09-2023	IPR002110	Ankyrin repeat	GO:0005515
ZHTRGene001024	25afc0aac42ccb802cef6678f1ddb6c1	1310	SMART	SM00248	ANK_2a	1011	1040	230	T	01-09-2023	IPR002110	Ankyrin repeat	GO:0005515
ZHTRGene001024	25afc0aac42ccb802cef6678f1ddb6c1	1310	SUPERFAMILY	SSF52540	P-loop containing nucleoside triphosphate hydrolases	593	775	2.71e-10	T	01-09-2023	IPR027417	P-loop containing nucleoside triphosphate hydrolase	-
ZHTRGene017228	74ff785dab406cbfe92ea741913a072d	480	Pfam	PF04389	Peptidase family M28	278	466	2.1e-25	T	01-09-2023	IPR007484	Peptidase M28	-
ZHTRGene017228	74ff785dab406cbfe92ea741913a072d	480	SUPERFAMILY	SSF53187	Zn-dependent exopeptidases	218	473	2.11e-53	T	01-09-2023	-	-
ZHTRGene017228	74ff785dab406cbfe92ea741913a072d	480	CDD	cd03883	M28_Pgcp_like	50	475	0	T	01-09-2023	-	-
ZHTRGene001404	d316e1c9ae09068c607dcefc2dfadb16	263	Pfam	PF04695	Pex14 N-terminal domain	18	62	1.1e-15	T	01-09-2023	IPR006785	Peroxisome membrane anchor protein Pex14p, N-terminal	-
ZHTRGene005004	c42b22f18021a80841cfdcbe395c064c	329	SUPERFAMILY	SSF63829	Calcium-dependent phosphotriesterase	19	325	6.1e-46	T	01-09-2023	-	-
ZHTRGene005004	c42b22f18021a80841cfdcbe395c064c	329	Pfam	PF08450	SMP-30/Gluconolactonase/LRE-like region	38	294	1.3e-54	T	01-09-2023	IPR013658	SMP-30/Gluconolactonase/LRE-like region	-
ZHTRGene013097	b71797af3376264588a8d3c470c9f5fc	529	SUPERFAMILY	SSF57625	Invertebrate chitin-binding proteins	350	410	2.56e-09	T	01-09-2023	IPR036508	Chitin binding domain superfamily	GO:0008061
ZHTRGene013097	b71797af3376264588a8d3c470c9f5fc	529	Pfam	PF01607	Chitin binding Peritrophin-A domain	353	406	3.8e-08	T	01-09-2023	IPR002557	Chitin binding domain	GO:0005576|GO:0008061
ZHTRGene017164	629141617dc3c5052e750f2b592e3b0a	199	Pfam	PF02676	Methyltransferase TYW3	17	195	2.2e-47	T	01-09-2023	IPR003827	tRNA wybutosine-synthesizing protein	-
ZHTRGene017164	629141617dc3c5052e750f2b592e3b0a	199	SUPERFAMILY	SSF111278	SSo0622-like	10	193	8.63e-51	T	01-09-2023	IPR036602	tRNA wybutosine-synthesizing-like superfamily	-
ZHTRGene005356	eaf35f7a1567708edeb3de61e0e17f2d	801	SUPERFAMILY	SSF52540	P-loop containing nucleoside triphosphate hydrolases	6	375	4.83e-107	T	01-09-2023	IPR027417	P-loop containing nucleoside triphosphate hydrolase	-
ZHTRGene005356	eaf35f7a1567708edeb3de61e0e17f2d	801	Pfam	PF00225	Kinesin motor domain	37	342	1.6e-94	T	01-09-2023	IPR001752	Kinesin motor domain	GO:0003777|GO:0005524|GO:0007018|GO:0008017
ZHTRGene005356	eaf35f7a1567708edeb3de61e0e17f2d	801	SMART	SM00129	kinesin_4	3	352	5.1e-120	T	01-09-2023	IPR001752	Kinesin motor domain	GO:0003777|GO:0005524|GO:0007018|GO:0008017
ZHTRGene005177	9f82760439ad1fa1e4400f2261179b12	340	Pfam	PF08209	Sgf11 (transcriptional regulation protein)	89	120	1.1e-14	T	01-09-2023	IPR013246	SAGA complex, Sgf11 subunit	-
ZHTRGene005177	9f82760439ad1fa1e4400f2261179b12	340	Pfam	PF08313	SCA7, zinc-binding domain	211	243	2.7e-05	T	01-09-2023	IPR013243	SCA7 domain	-
ZHTRGene015027	05c70ed0433ee8521f2832d3dd2f192e	145	Pfam	PF13639	Ring finger domain	88	129	5.6e-11	T	01-09-2023	IPR001841	Zinc finger, RING-type	-
ZHTRGene015027	05c70ed0433ee8521f2832d3dd2f192e	145	SUPERFAMILY	SSF57850	RING/U-box	88	135	7.88e-18	T	01-09-2023	-	-
ZHTRGene015027	05c70ed0433ee8521f2832d3dd2f192e	145	CDD	cd16468	RING-H2_RNF11	88	130	3.45734e-25	T	01-09-2023	IPR042981	RING finger protein 11, RING-H2 finger	-
ZHTRGene015027	05c70ed0433ee8521f2832d3dd2f192e	145	SMART	SM00184	ring_2	89	129	1.9e-05	T	01-09-2023	IPR001841	Zinc finger, RING-type	-
ZHTRGene000047	963ee1fbb9aefd91880bba36a89d2eb4	269	Pfam	PF09335	SNARE associated Golgi protein	97	212	1.1e-13	T	01-09-2023	IPR032816	SNARE associated Golgi protein	-
ZHTRGene000955	4d5b46dc23d0a3d71c146960b923d29b	840	Pfam	PF14529	Endonuclease-reverse transcriptase	517	629	3e-09	T	01-09-2023	IPR005135	Endonuclease/exonuclease/phosphatase	GO:0003824
ZHTRGene000955	4d5b46dc23d0a3d71c146960b923d29b	840	SUPERFAMILY	SSF56219	DNase I-like	446	635	1.55e-18	T	01-09-2023	IPR036691	Endonuclease/exonuclease/phosphatase superfamily	-
ZHTRGene001531	349694150341cc15908e345274057685	322	Pfam	PF13855	Leucine rich repeat	121	179	1.2e-09	T	01-09-2023	IPR001611	Leucine-rich repeat	GO:0005515
ZHTRGene001531	349694150341cc15908e345274057685	322	Pfam	PF13855	Leucine rich repeat	50	106	7.1e-07	T	01-09-2023	IPR001611	Leucine-rich repeat	GO:0005515
ZHTRGene001531	349694150341cc15908e345274057685	322	SUPERFAMILY	SSF52058	L domain-like	29	293	2.52e-40	T	01-09-2023	-	-
ZHTRGene001531	349694150341cc15908e345274057685	322	SMART	SM00082	lrrct1	273	320	3.2e-07	T	01-09-2023	IPR000483	Cysteine-rich flanking region, C-terminal	-
ZHTRGene001531	349694150341cc15908e345274057685	322	SMART	SM00369	LRR_typ_2	144	165	11	T	01-09-2023	IPR003591	Leucine-rich repeat, typical subtype	-
ZHTRGene001531	349694150341cc15908e345274057685	322	SMART	SM00369	LRR_typ_2	214	238	11	T	01-09-2023	IPR003591	Leucine-rich repeat, typical subtype	-
ZHTRGene001531	349694150341cc15908e345274057685	322	SMART	SM00369	LRR_typ_2	166	189	0.47	T	01-09-2023	IPR003591	Leucine-rich repeat, typical subtype	-
ZHTRGene001531	349694150341cc15908e345274057685	322	SMART	SM00369	LRR_typ_2	70	93	5.7	T	01-09-2023	IPR003591	Leucine-rich repeat, typical subtype	-
ZHTRGene001531	349694150341cc15908e345274057685	322	SMART	SM00369	LRR_typ_2	191	213	320	T	01-09-2023	IPR003591	Leucine-rich repeat, typical subtype	-
ZHTRGene001531	349694150341cc15908e345274057685	322	SMART	SM00369	LRR_typ_2	45	69	130	T	01-09-2023	IPR003591	Leucine-rich repeat, typical subtype	-
ZHTRGene001531	349694150341cc15908e345274057685	322	SMART	SM00369	LRR_typ_2	94	117	110	T	01-09-2023	IPR003591	Leucine-rich repeat, typical subtype	-
ZHTRGene006786	e2d2cd411591f63765843304f54d5b5e	489	SMART	SM00513	sap_9	47	81	0.0056	T	01-09-2023	IPR003034	SAP domain	-
ZHTRGene006786	e2d2cd411591f63765843304f54d5b5e	489	SUPERFAMILY	SSF68906	SAP domain	47	79	5.26e-06	T	01-09-2023	IPR036361	SAP domain superfamily	-
ZHTRGene015313	5f1425963c7ffad06c862958be871d96	608	SUPERFAMILY	SSF54862	4Fe-4S ferredoxins	12	152	1.94e-16	T	01-09-2023	-	-
ZHTRGene015313	5f1425963c7ffad06c862958be871d96	608	CDD	cd03237	ABC_RNaseL_inhibitor_domain2	356	601	2.78714e-153	T	01-09-2023	-	-
ZHTRGene015313	5f1425963c7ffad06c862958be871d96	608	Pfam	PF00005	ABC transporter	110	252	1.1e-14	T	01-09-2023	IPR003439	ABC transporter-like, ATP-binding domain	GO:0005524
ZHTRGene015313	5f1425963c7ffad06c862958be871d96	608	SMART	SM00382	AAA_5	379	549	2e-11	T	01-09-2023	IPR003593	AAA+ ATPase domain	GO:0016887
ZHTRGene015313	5f1425963c7ffad06c862958be871d96	608	SMART	SM00382	AAA_5	110	301	1.2e-07	T	01-09-2023	IPR003593	AAA+ ATPase domain	GO:0016887
ZHTRGene015313	5f1425963c7ffad06c862958be871d96	608	Pfam	PF00037	4Fe-4S binding domain	57	79	1.1e-08	T	01-09-2023	IPR017896	4Fe-4S ferredoxin-type, iron-sulphur binding domain	-
ZHTRGene015313	5f1425963c7ffad06c862958be871d96	608	Pfam	PF00005	ABC transporter	376	499	1.7e-19	T	01-09-2023	IPR003439	ABC transporter-like, ATP-binding domain	GO:0005524
ZHTRGene015313	5f1425963c7ffad06c862958be871d96	608	CDD	cd03236	ABC_RNaseL_inhibitor_domain1	86	340	4.37763e-164	T	01-09-2023	IPR034348	RLI, domain 1	-
ZHTRGene015313	5f1425963c7ffad06c862958be871d96	608	SUPERFAMILY	SSF52540	P-loop containing nucleoside triphosphate hydrolases	105	297	2.75e-28	T	01-09-2023	IPR027417	P-loop containing nucleoside triphosphate hydrolase	-
ZHTRGene015313	5f1425963c7ffad06c862958be871d96	608	Pfam	PF04068	Possible Fer4-like domain in RNase L inhibitor, RLI	14	45	3.4e-13	T	01-09-2023	IPR007209	RNase L inhibitor RLI-like, possible metal-binding domain	-
ZHTRGene015313	5f1425963c7ffad06c862958be871d96	608	SUPERFAMILY	SSF52540	P-loop containing nucleoside triphosphate hydrolases	376	545	2.09e-33	T	01-09-2023	IPR027417	P-loop containing nucleoside triphosphate hydrolase	-
ZHTRGene016067	41eb46609a6c555370d8d6ebbacc307d	228	CDD	cd09274	RNase_HI_RT_Ty3	54	172	6.45607e-48	T	01-09-2023	-	-
ZHTRGene016067	41eb46609a6c555370d8d6ebbacc307d	228	SUPERFAMILY	SSF56672	DNA/RNA polymerases	18	157	8.45e-31	T	01-09-2023	IPR043502	DNA/RNA polymerase superfamily	-
ZHTRGene016067	41eb46609a6c555370d8d6ebbacc307d	228	Pfam	PF17919	RNase H-like domain found in reverse transcriptase	22	119	1.4e-28	T	01-09-2023	IPR041577	Reverse transcriptase/retrotransposon-derived protein, RNase H-like domain	-
ZHTRGene008592	b3e871bf90fb21eecd8af27b5351366d	490	Pfam	PF04189	Gcd10p family	9	269	4.8e-51	T	01-09-2023	IPR017423	tRNA (adenine(58)-N(1))-methyltransferase non-catalytic subunit TRM6	GO:0030488|GO:0031515
ZHTRGene012878	77368054f6b614c1c238c749f5a3b9a7	277	SUPERFAMILY	SSF53167	Purine and uridine phosphorylases	5	269	8.51e-91	T	01-09-2023	IPR035994	Nucleoside phosphorylase superfamily	GO:0003824|GO:0009116
ZHTRGene012878	77368054f6b614c1c238c749f5a3b9a7	277	NCBIfam	TIGR01694	S-methyl-5'-thioadenosine phosphorylase	6	250	3.9e-90	T	01-09-2023	IPR010044	Methylthioadenosine phosphorylase (MTAP)	GO:0017061
ZHTRGene012878	77368054f6b614c1c238c749f5a3b9a7	277	CDD	cd09010	MTAP_SsMTAPII_like_MTIP	15	250	1.50474e-128	T	01-09-2023	IPR010044	Methylthioadenosine phosphorylase (MTAP)	GO:0017061
ZHTRGene012878	77368054f6b614c1c238c749f5a3b9a7	277	Pfam	PF01048	Phosphorylase superfamily	6	247	2.7e-42	T	01-09-2023	IPR000845	Nucleoside phosphorylase domain	GO:0003824|GO:0009116
ZHTRGene016516	e79be39b52d62484bbbbcd8694927710	139	Pfam	PF10780	39S ribosomal protein L53/MRP-L53	39	90	1.5e-11	T	01-09-2023	IPR019716	Ribosomal protein L53, mitochondrial	-
ZHTRGene007499	a8376a8dec998a9098695f45797a303d	456	CDD	cd01647	RT_LTR	71	247	7.53022e-64	T	01-09-2023	-	-
ZHTRGene007499	a8376a8dec998a9098695f45797a303d	456	Pfam	PF17917	RNase H-like domain found in reverse transcriptase	337	439	9.8e-28	T	01-09-2023	IPR041373	Reverse transcriptase, RNase H-like domain	-
ZHTRGene007499	a8376a8dec998a9098695f45797a303d	456	SUPERFAMILY	SSF56672	DNA/RNA polymerases	22	445	1.67e-118	T	01-09-2023	IPR043502	DNA/RNA polymerase superfamily	-
ZHTRGene007499	a8376a8dec998a9098695f45797a303d	456	CDD	cd09274	RNase_HI_RT_Ty3	341	456	1.15791e-43	T	01-09-2023	-	-
ZHTRGene007499	a8376a8dec998a9098695f45797a303d	456	Pfam	PF00078	Reverse transcriptase (RNA-dependent DNA polymerase)	89	245	5.6e-22	T	01-09-2023	IPR000477	Reverse transcriptase domain	-
ZHTRGene016291	bdeb6d7375f8ad7e8b43338d1716cd83	546	Pfam	PF07714	Protein tyrosine and serine/threonine kinase	274	534	1.7e-71	T	01-09-2023	IPR001245	Serine-threonine/tyrosine-protein kinase, catalytic domain	GO:0004672|GO:0006468
ZHTRGene016291	bdeb6d7375f8ad7e8b43338d1716cd83	546	SMART	SM00469	WIF_1	16	147	1.1e-47	T	01-09-2023	IPR003306	WIF domain	-
ZHTRGene016291	bdeb6d7375f8ad7e8b43338d1716cd83	546	CDD	cd05043	PTK_Ryk	264	542	6.10976e-179	T	01-09-2023	-	-
ZHTRGene016291	bdeb6d7375f8ad7e8b43338d1716cd83	546	SMART	SM00219	tyrkin_6	271	535	7.1e-88	T	01-09-2023	IPR020635	Tyrosine-protein kinase, catalytic domain	GO:0004713|GO:0006468
ZHTRGene016291	bdeb6d7375f8ad7e8b43338d1716cd83	546	SUPERFAMILY	SSF56112	Protein kinase-like (PK-like)	263	538	9.83e-59	T	01-09-2023	IPR011009	Protein kinase-like domain superfamily	-
ZHTRGene016291	bdeb6d7375f8ad7e8b43338d1716cd83	546	Pfam	PF02019	WIF domain	27	145	3.2e-37	T	01-09-2023	IPR003306	WIF domain	-
ZHTRGene010543	41ddff86f48a374425a7ce6700bb2890	182	Pfam	PF01472	PUA domain	97	171	4.2e-19	T	01-09-2023	IPR002478	PUA domain	GO:0003723
ZHTRGene010543	41ddff86f48a374425a7ce6700bb2890	182	Pfam	PF17832	Pre-PUA-like domain	5	90	2.2e-23	T	01-09-2023	IPR041366	Pre-PUA domain	-
ZHTRGene010543	41ddff86f48a374425a7ce6700bb2890	182	CDD	cd21155	PUA_MCTS-1-like	81	176	1.04661e-73	T	01-09-2023	-	-
ZHTRGene010543	41ddff86f48a374425a7ce6700bb2890	182	NCBIfam	TIGR00451	uncharacterized domain 2	70	173	2.2e-22	T	01-09-2023	IPR004521	Uncharacterised domain CHP00451	GO:0003723
ZHTRGene010543	41ddff86f48a374425a7ce6700bb2890	182	SUPERFAMILY	SSF88697	PUA domain-like	93	178	1.12e-19	T	01-09-2023	IPR015947	PUA-like superfamily	-
ZHTRGene010543	41ddff86f48a374425a7ce6700bb2890	182	SMART	SM00359	pua_5	94	172	3.5e-14	T	01-09-2023	IPR002478	PUA domain	GO:0003723
ZHTRGene010543	41ddff86f48a374425a7ce6700bb2890	182	CDD	cd11609	MCT1_N	4	81	2.45187e-43	T	01-09-2023	-	-
ZHTRGene004845	36110bb98e64f563d808037c162632c7	390	Pfam	PF01553	Acyltransferase	94	228	4.2e-14	T	01-09-2023	IPR002123	Phospholipid/glycerol acyltransferase	GO:0016746
ZHTRGene004845	36110bb98e64f563d808037c162632c7	390	CDD	cd07990	LPLAT_LCLAT1-like	64	250	3.82411e-69	T	01-09-2023	-	-
ZHTRGene004845	36110bb98e64f563d808037c162632c7	390	Pfam	PF16076	Acyltransferase C-terminus	245	324	6.1e-22	T	01-09-2023	IPR032098	Acyltransferase, C-terminal domain	-
ZHTRGene004845	36110bb98e64f563d808037c162632c7	390	SMART	SM00563	plsc_2	93	215	6.6e-18	T	01-09-2023	IPR002123	Phospholipid/glycerol acyltransferase	GO:0016746
ZHTRGene004845	36110bb98e64f563d808037c162632c7	390	SUPERFAMILY	SSF69593	Glycerol-3-phosphate (1)-acyltransferase	32	209	2.35e-09	T	01-09-2023	-	-
ZHTRGene011432	2d2cf2d50c828dbb41c958cec0bc01fd	234	SMART	SM00980	THAP_2	52	138	7.8e-16	T	01-09-2023	IPR006612	THAP-type zinc finger	-
ZHTRGene011432	2d2cf2d50c828dbb41c958cec0bc01fd	234	Pfam	PF05485	THAP domain	54	132	4.1e-16	T	01-09-2023	IPR006612	THAP-type zinc finger	-
ZHTRGene011432	2d2cf2d50c828dbb41c958cec0bc01fd	234	SMART	SM00692	dm3	71	137	3.9e-06	T	01-09-2023	IPR006612	THAP-type zinc finger	-
ZHTRGene011432	2d2cf2d50c828dbb41c958cec0bc01fd	234	SUPERFAMILY	SSF57716	Glucocorticoid receptor-like (DNA-binding domain)	50	133	5.13e-19	T	01-09-2023	-	-
ZHTRGene016449	113f53aba4f6fce17576c59229abcc54	579	CDD	cd04178	Nucleostemin_like	147	316	5.60238e-103	T	01-09-2023	-	-
ZHTRGene016449	113f53aba4f6fce17576c59229abcc54	579	Pfam	PF01926	50S ribosome-binding GTPase	264	332	4.7e-15	T	01-09-2023	IPR006073	GTP binding domain	GO:0005525
ZHTRGene016449	113f53aba4f6fce17576c59229abcc54	579	SUPERFAMILY	SSF52540	P-loop containing nucleoside triphosphate hydrolases	133	350	2.28e-37	T	01-09-2023	IPR027417	P-loop containing nucleoside triphosphate hydrolase	-
ZHTRGene016449	113f53aba4f6fce17576c59229abcc54	579	Pfam	PF08701	GNL3L/Grn1 putative GTPase	16	88	1.3e-20	T	01-09-2023	IPR014813	Guanine nucleotide-binding protein-like 3, N-terminal domain	-
ZHTRGene005557	90404f72105b46d83499347209d223cf	210	SMART	SM00271	dnaj_3	25	83	5e-19	T	01-09-2023	IPR001623	DnaJ domain	-
ZHTRGene005557	90404f72105b46d83499347209d223cf	210	Pfam	PF00226	DnaJ domain	27	88	1.6e-21	T	01-09-2023	IPR001623	DnaJ domain	-
ZHTRGene005557	90404f72105b46d83499347209d223cf	210	SUPERFAMILY	SSF46565	Chaperone J-domain	24	91	8.77e-21	T	01-09-2023	IPR036869	Chaperone J-domain superfamily	-
ZHTRGene005557	90404f72105b46d83499347209d223cf	210	CDD	cd06257	DnaJ	27	80	1.98747e-18	T	01-09-2023	IPR001623	DnaJ domain	-
ZHTRGene009315	0c597b369d71f289bd0b750bbf639068	690	SUPERFAMILY	SSF57850	RING/U-box	242	293	4.01e-14	T	01-09-2023	-	-
ZHTRGene009315	0c597b369d71f289bd0b750bbf639068	690	Pfam	PF13639	Ring finger domain	243	288	1.1e-08	T	01-09-2023	IPR001841	Zinc finger, RING-type	-
ZHTRGene009315	0c597b369d71f289bd0b750bbf639068	690	SUPERFAMILY	SSF50978	WD40 repeat-like	372	685	1.78e-19	T	01-09-2023	IPR036322	WD40-repeat-containing domain superfamily	GO:0005515
ZHTRGene009315	0c597b369d71f289bd0b750bbf639068	690	SMART	SM00184	ring_2	243	287	0.0011	T	01-09-2023	IPR001841	Zinc finger, RING-type	-
ZHTRGene009315	0c597b369d71f289bd0b750bbf639068	690	CDD	cd16450	mRING-C3HGC3_RFWD3	243	300	3.70269e-30	T	01-09-2023	-	-
ZHTRGene010053	fcc7298b3f0edacdbe157b032b14e2ef	1464	SUPERFAMILY	SSF54928	RNA-binding domain, RBD	532	627	1.94e-09	T	01-09-2023	IPR035979	RNA-binding domain superfamily	GO:0003676
ZHTRGene010053	fcc7298b3f0edacdbe157b032b14e2ef	1464	CDD	cd10910	PIN_limkain_b1_N_like	95	217	9.39148e-36	T	01-09-2023	-	-
ZHTRGene010053	fcc7298b3f0edacdbe157b032b14e2ef	1464	Pfam	PF19687	MARF1 LOTUS domain	625	800	1.7e-20	T	01-09-2023	IPR045602	MARF1, first and second LOTUS domain	-
ZHTRGene010053	fcc7298b3f0edacdbe157b032b14e2ef	1464	Pfam	PF11608	MARF1, RNA recognition motif 1	257	332	1.8e-17	T	01-09-2023	IPR034189	MARF1, RNA recognition motif 1	-
ZHTRGene010053	fcc7298b3f0edacdbe157b032b14e2ef	1464	SMART	SM00360	rrm1_1	539	612	0.42	T	01-09-2023	IPR000504	RNA recognition motif domain	GO:0003723
ZHTRGene010053	fcc7298b3f0edacdbe157b032b14e2ef	1464	SMART	SM00360	rrm1_1	255	323	0.12	T	01-09-2023	IPR000504	RNA recognition motif domain	GO:0003723
ZHTRGene010053	fcc7298b3f0edacdbe157b032b14e2ef	1464	Pfam	PF01936	NYN domain	96	230	2.7e-16	T	01-09-2023	IPR021139	NYN domain	GO:0004540
ZHTRGene010053	fcc7298b3f0edacdbe157b032b14e2ef	1464	Pfam	PF12872	OST-HTH/LOTUS domain	1070	1126	0.045	T	01-09-2023	IPR025605	OST-HTH/LOTUS domain	-
ZHTRGene010053	fcc7298b3f0edacdbe157b032b14e2ef	1464	Pfam	PF12872	OST-HTH/LOTUS domain	907	969	0.21	T	01-09-2023	IPR025605	OST-HTH/LOTUS domain	-
ZHTRGene010053	fcc7298b3f0edacdbe157b032b14e2ef	1464	Pfam	PF12872	OST-HTH/LOTUS domain	829	897	4.6e-11	T	01-09-2023	IPR025605	OST-HTH/LOTUS domain	-
ZHTRGene010053	fcc7298b3f0edacdbe157b032b14e2ef	1464	Pfam	PF12872	OST-HTH/LOTUS domain	1215	1261	0.0017	T	01-09-2023	IPR025605	OST-HTH/LOTUS domain	-
ZHTRGene010053	fcc7298b3f0edacdbe157b032b14e2ef	1464	Pfam	PF12872	OST-HTH/LOTUS domain	992	1056	9.3e-11	T	01-09-2023	IPR025605	OST-HTH/LOTUS domain	-
ZHTRGene010053	fcc7298b3f0edacdbe157b032b14e2ef	1464	SUPERFAMILY	SSF54928	RNA-binding domain, RBD	251	323	1.11e-07	T	01-09-2023	IPR035979	RNA-binding domain superfamily	GO:0003676
ZHTRGene010384	23a27be533e30b6ed240708d89882114	158	SUPERFAMILY	SSF81333	F1F0 ATP synthase subunit C	13	77	6.02e-06	T	01-09-2023	IPR035921	F/V-ATP synthase subunit C superfamily	-
ZHTRGene010384	23a27be533e30b6ed240708d89882114	158	SUPERFAMILY	SSF81333	F1F0 ATP synthase subunit C	86	157	3.01e-21	T	01-09-2023	IPR035921	F/V-ATP synthase subunit C superfamily	-
ZHTRGene010384	23a27be533e30b6ed240708d89882114	158	Pfam	PF00137	ATP synthase subunit C	17	76	2.1e-14	T	01-09-2023	IPR002379	V-ATPase proteolipid subunit C-like domain	GO:0015078|GO:0033177|GO:1902600
ZHTRGene010384	23a27be533e30b6ed240708d89882114	158	Pfam	PF00137	ATP synthase subunit C	95	154	3.7e-22	T	01-09-2023	IPR002379	V-ATPase proteolipid subunit C-like domain	GO:0015078|GO:0033177|GO:1902600
ZHTRGene010384	23a27be533e30b6ed240708d89882114	158	CDD	cd18175	ATP-synt_Vo_c_ATP6C_rpt1	13	80	1.47892e-30	T	01-09-2023	-	-
ZHTRGene010384	23a27be533e30b6ed240708d89882114	158	NCBIfam	TIGR01100	V-type ATPase subunit C	13	120	1.2e-53	T	01-09-2023	IPR011555	V-ATPase proteolipid subunit C, eukaryotic	GO:0033179|GO:0046961|GO:1902600
ZHTRGene010384	23a27be533e30b6ed240708d89882114	158	CDD	cd18176	ATP-synt_Vo_c_ATP6C_rpt2	88	155	3.94928e-31	T	01-09-2023	-	-
ZHTRGene014510	a1831d1a5e122f20c2f099ce32aa001d	379	Pfam	PF00628	PHD-finger	171	222	2.5e-09	T	01-09-2023	IPR019787	Zinc finger, PHD-finger	-
ZHTRGene014510	a1831d1a5e122f20c2f099ce32aa001d	379	CDD	cd15501	PHD_Int12	170	221	1.45627e-31	T	01-09-2023	IPR039054	Int12, PHD finger	-
ZHTRGene014510	a1831d1a5e122f20c2f099ce32aa001d	379	SMART	SM00249	PHD_3	170	222	2.3e-09	T	01-09-2023	IPR001965	Zinc finger, PHD-type	-
ZHTRGene014510	a1831d1a5e122f20c2f099ce32aa001d	379	SUPERFAMILY	SSF57903	FYVE/PHD zinc finger	163	230	5.54e-16	T	01-09-2023	IPR011011	Zinc finger, FYVE/PHD-type	-
ZHTRGene005852	99490eb8481c5f6d0925f66a203767bc	166	SMART	SM01283	Costars_2	67	149	3.4e-38	T	01-09-2023	IPR027817	Costars domain	-
ZHTRGene005852	99490eb8481c5f6d0925f66a203767bc	166	Pfam	PF14705	Costars	68	149	8e-30	T	01-09-2023	IPR027817	Costars domain	-
ZHTRGene003970	e4e5ee03c817fd3e57a6778013c0628f	299	SUPERFAMILY	SSF57667	beta-beta-alpha zinc fingers	129	186	9.13e-19	T	01-09-2023	IPR036236	Zinc finger C2H2 superfamily	-
ZHTRGene003970	e4e5ee03c817fd3e57a6778013c0628f	299	SUPERFAMILY	SSF57667	beta-beta-alpha zinc fingers	185	242	4.1e-23	T	01-09-2023	IPR036236	Zinc finger C2H2 superfamily	-
ZHTRGene003970	e4e5ee03c817fd3e57a6778013c0628f	299	SMART	SM00355	c2h2final6	233	255	0.00037	T	01-09-2023	IPR013087	Zinc finger C2H2-type	-
ZHTRGene003970	e4e5ee03c817fd3e57a6778013c0628f	299	SMART	SM00355	c2h2final6	121	143	0.018	T	01-09-2023	IPR013087	Zinc finger C2H2-type	-
ZHTRGene003970	e4e5ee03c817fd3e57a6778013c0628f	299	SMART	SM00355	c2h2final6	177	199	0.0022	T	01-09-2023	IPR013087	Zinc finger C2H2-type	-
ZHTRGene003970	e4e5ee03c817fd3e57a6778013c0628f	299	SMART	SM00355	c2h2final6	65	87	0.0007	T	01-09-2023	IPR013087	Zinc finger C2H2-type	-
ZHTRGene003970	e4e5ee03c817fd3e57a6778013c0628f	299	SMART	SM00355	c2h2final6	205	227	0.0025	T	01-09-2023	IPR013087	Zinc finger C2H2-type	-
ZHTRGene003970	e4e5ee03c817fd3e57a6778013c0628f	299	SMART	SM00355	c2h2final6	37	59	0.0009	T	01-09-2023	IPR013087	Zinc finger C2H2-type	-
ZHTRGene003970	e4e5ee03c817fd3e57a6778013c0628f	299	SMART	SM00355	c2h2final6	149	171	0.0094	T	01-09-2023	IPR013087	Zinc finger C2H2-type	-
ZHTRGene003970	e4e5ee03c817fd3e57a6778013c0628f	299	SMART	SM00355	c2h2final6	93	115	0.0075	T	01-09-2023	IPR013087	Zinc finger C2H2-type	-
ZHTRGene003970	e4e5ee03c817fd3e57a6778013c0628f	299	SMART	SM00355	c2h2final6	261	284	0.02	T	01-09-2023	IPR013087	Zinc finger C2H2-type	-
ZHTRGene003970	e4e5ee03c817fd3e57a6778013c0628f	299	SUPERFAMILY	SSF57667	beta-beta-alpha zinc fingers	73	130	1.44e-22	T	01-09-2023	IPR036236	Zinc finger C2H2 superfamily	-
ZHTRGene003970	e4e5ee03c817fd3e57a6778013c0628f	299	SUPERFAMILY	SSF57667	beta-beta-alpha zinc fingers	227	279	1.62e-18	T	01-09-2023	IPR036236	Zinc finger C2H2 superfamily	-
ZHTRGene003970	e4e5ee03c817fd3e57a6778013c0628f	299	Pfam	PF00096	Zinc finger, C2H2 type	65	87	2.6e-06	T	01-09-2023	IPR013087	Zinc finger C2H2-type	-
ZHTRGene003970	e4e5ee03c817fd3e57a6778013c0628f	299	Pfam	PF00096	Zinc finger, C2H2 type	261	284	0.0025	T	01-09-2023	IPR013087	Zinc finger C2H2-type	-
ZHTRGene003970	e4e5ee03c817fd3e57a6778013c0628f	299	Pfam	PF00096	Zinc finger, C2H2 type	205	227	9.6e-05	T	01-09-2023	IPR013087	Zinc finger C2H2-type	-
ZHTRGene003970	e4e5ee03c817fd3e57a6778013c0628f	299	Pfam	PF00096	Zinc finger, C2H2 type	233	255	0.00023	T	01-09-2023	IPR013087	Zinc finger C2H2-type	-
ZHTRGene003970	e4e5ee03c817fd3e57a6778013c0628f	299	Pfam	PF00096	Zinc finger, C2H2 type	149	171	0.0014	T	01-09-2023	IPR013087	Zinc finger C2H2-type	-
ZHTRGene003970	e4e5ee03c817fd3e57a6778013c0628f	299	Pfam	PF00096	Zinc finger, C2H2 type	177	199	0.00019	T	01-09-2023	IPR013087	Zinc finger C2H2-type	-
ZHTRGene003970	e4e5ee03c817fd3e57a6778013c0628f	299	Pfam	PF00096	Zinc finger, C2H2 type	93	115	0.004	T	01-09-2023	IPR013087	Zinc finger C2H2-type	-
ZHTRGene003970	e4e5ee03c817fd3e57a6778013c0628f	299	Pfam	PF00096	Zinc finger, C2H2 type	121	143	0.008	T	01-09-2023	IPR013087	Zinc finger C2H2-type	-
ZHTRGene003970	e4e5ee03c817fd3e57a6778013c0628f	299	Pfam	PF16622	zinc-finger C2H2-type	37	58	0.00025	T	01-09-2023	IPR041697	Zinc-finger C2H2-type 11	-
ZHTRGene003970	e4e5ee03c817fd3e57a6778013c0628f	299	SUPERFAMILY	SSF57667	beta-beta-alpha zinc fingers	31	83	2.81e-19	T	01-09-2023	IPR036236	Zinc finger C2H2 superfamily	-
ZHTRGene008414	0d4ad7c06fcce3d70997a10c670b7cd3	521	Pfam	PF04577	Glycosyltransferase 61	333	432	6.9e-18	T	01-09-2023	IPR007657	Glycosyltransferase 61	GO:0016757
ZHTRGene006025	f3e270f090d22360ec13decc1df66d5d	246	Pfam	PF00227	Proteasome subunit	35	220	2.2e-53	T	01-09-2023	IPR001353	Proteasome, subunit alpha/beta	GO:0005839|GO:0051603
ZHTRGene006025	f3e270f090d22360ec13decc1df66d5d	246	CDD	cd03754	proteasome_alpha_type_6	8	220	2.30584e-149	T	01-09-2023	IPR034642	Proteasome subunit alpha6	GO:0019773
ZHTRGene006025	f3e270f090d22360ec13decc1df66d5d	246	SMART	SM00948	Proteasome_A_N_2	9	31	6.6e-11	T	01-09-2023	IPR000426	Proteasome alpha-subunit, N-terminal domain	GO:0006511|GO:0019773
ZHTRGene006025	f3e270f090d22360ec13decc1df66d5d	246	SUPERFAMILY	SSF56235	N-terminal nucleophile aminohydrolases (Ntn hydrolases)	8	245	5.36e-82	T	01-09-2023	IPR029055	Nucleophile aminohydrolases, N-terminal	-
ZHTRGene006025	f3e270f090d22360ec13decc1df66d5d	246	Pfam	PF10584	Proteasome subunit A N-terminal signature	9	31	3.3e-14	T	01-09-2023	IPR000426	Proteasome alpha-subunit, N-terminal domain	GO:0006511|GO:0019773
ZHTRGene005678	c5529f1b1f8668dd2490c7586eed3a53	384	Pfam	PF01363	FYVE zinc finger	142	258	9.2e-17	T	01-09-2023	IPR000306	FYVE zinc finger	GO:0046872
ZHTRGene005678	c5529f1b1f8668dd2490c7586eed3a53	384	SUPERFAMILY	SSF57903	FYVE/PHD zinc finger	142	273	2.83e-16	T	01-09-2023	IPR011011	Zinc finger, FYVE/PHD-type	-
ZHTRGene005678	c5529f1b1f8668dd2490c7586eed3a53	384	CDD	cd15716	FYVE_RBNS5	140	186	7.66485e-27	T	01-09-2023	-	-
ZHTRGene005678	c5529f1b1f8668dd2490c7586eed3a53	384	SMART	SM00064	fyve_4	138	260	1.3e-07	T	01-09-2023	IPR000306	FYVE zinc finger	GO:0046872
ZHTRGene005634	335b62c59cb66103dba1da67a2c473c7	238	SUPERFAMILY	SSF57716	Glucocorticoid receptor-like (DNA-binding domain)	208	234	2.77e-08	T	01-09-2023	-	-
ZHTRGene005634	335b62c59cb66103dba1da67a2c473c7	238	Pfam	PF00412	LIM domain	119	172	4.2e-14	T	01-09-2023	IPR001781	Zinc finger, LIM-type	-
ZHTRGene005634	335b62c59cb66103dba1da67a2c473c7	238	Pfam	PF00412	LIM domain	72	115	6.3e-10	T	01-09-2023	IPR001781	Zinc finger, LIM-type	-
ZHTRGene005634	335b62c59cb66103dba1da67a2c473c7	238	Pfam	PF00412	LIM domain	178	233	5.8e-10	T	01-09-2023	IPR001781	Zinc finger, LIM-type	-
ZHTRGene005634	335b62c59cb66103dba1da67a2c473c7	238	SUPERFAMILY	SSF57716	Glucocorticoid receptor-like (DNA-binding domain)	86	149	2.26e-18	T	01-09-2023	-	-
ZHTRGene005634	335b62c59cb66103dba1da67a2c473c7	238	SUPERFAMILY	SSF57716	Glucocorticoid receptor-like (DNA-binding domain)	145	212	1.2e-19	T	01-09-2023	-	-
ZHTRGene005634	335b62c59cb66103dba1da67a2c473c7	238	SMART	SM00132	lim_4	50	110	7.7e-06	T	01-09-2023	IPR001781	Zinc finger, LIM-type	-
ZHTRGene005634	335b62c59cb66103dba1da67a2c473c7	238	SMART	SM00132	lim_4	118	169	2.2e-18	T	01-09-2023	IPR001781	Zinc finger, LIM-type	-
ZHTRGene005634	335b62c59cb66103dba1da67a2c473c7	238	SMART	SM00132	lim_4	177	232	4.3e-16	T	01-09-2023	IPR001781	Zinc finger, LIM-type	-
ZHTRGene005634	335b62c59cb66103dba1da67a2c473c7	238	CDD	cd09432	LIM6_LIMPETin	178	233	3.06543e-29	T	01-09-2023	-	-
ZHTRGene005634	335b62c59cb66103dba1da67a2c473c7	238	CDD	cd09430	LIM5_LIMPETin	119	170	2.62941e-28	T	01-09-2023	-	-
ZHTRGene003657	60dc99f227418b5be98774bd175e521c	421	SUPERFAMILY	SSF81324	Voltage-gated potassium channels	242	345	1.83e-26	T	01-09-2023	-	-
ZHTRGene003657	60dc99f227418b5be98774bd175e521c	421	SUPERFAMILY	SSF81324	Voltage-gated potassium channels	69	227	3.14e-23	T	01-09-2023	-	-
ZHTRGene003657	60dc99f227418b5be98774bd175e521c	421	Pfam	PF07885	Ion channel	258	329	7.4e-20	T	01-09-2023	IPR013099	Potassium channel domain	-
ZHTRGene003657	60dc99f227418b5be98774bd175e521c	421	Pfam	PF07885	Ion channel	166	222	4.4e-18	T	01-09-2023	IPR013099	Potassium channel domain	-
ZHTRGene014480	4a9afa8dd6846d36bc954daf2756c4c1	451	SUPERFAMILY	SSF56672	DNA/RNA polymerases	293	436	2.58e-05	T	01-09-2023	IPR043502	DNA/RNA polymerase superfamily	-
ZHTRGene014480	4a9afa8dd6846d36bc954daf2756c4c1	451	Pfam	PF07727	Reverse transcriptase (RNA-dependent DNA polymerase)	292	447	1.2e-43	T	01-09-2023	IPR013103	Reverse transcriptase, RNA-dependent DNA polymerase	-
ZHTRGene009095	68ef4ff357493aba4b3cde19ed1f91bd	275	SUPERFAMILY	SSF103506	Mitochondrial carrier	2	265	1.57e-50	T	01-09-2023	IPR023395	Mitochondrial carrier domain superfamily	-
ZHTRGene009095	68ef4ff357493aba4b3cde19ed1f91bd	275	Pfam	PF00153	Mitochondrial carrier protein	81	171	7e-10	T	01-09-2023	IPR018108	Mitochondrial substrate/solute carrier	-
ZHTRGene009095	68ef4ff357493aba4b3cde19ed1f91bd	275	Pfam	PF00153	Mitochondrial carrier protein	2	68	6.2e-14	T	01-09-2023	IPR018108	Mitochondrial substrate/solute carrier	-
ZHTRGene009095	68ef4ff357493aba4b3cde19ed1f91bd	275	Pfam	PF00153	Mitochondrial carrier protein	183	273	3.4e-14	T	01-09-2023	IPR018108	Mitochondrial substrate/solute carrier	-
ZHTRGene014934	34101cc1c7ef4dba7d3b9b25b29d7abc	310	Pfam	PF10240	Multivesicular body subunit 12	13	307	3.1e-80	T	01-09-2023	IPR018798	Multivesicular body subunit 12	GO:0000813
ZHTRGene012275	17cbcc2e90d33cb2f990293bc86eb6a4	353	Pfam	PF08395	7tm Chemosensory receptor	11	345	6.4e-17	T	01-09-2023	IPR013604	7TM chemoreceptor	GO:0016020|GO:0050909
ZHTRGene007988	4fc1ab73129c305b4a9b9d1284ee45a1	1485	Pfam	PF00642	Zinc finger C-x8-C-x5-C-x3-H type (and similar)	55	73	0.00018	T	01-09-2023	IPR000571	Zinc finger, CCCH-type	GO:0046872
ZHTRGene016008	d231b2ea9d8daedba3a81bb959523c02	1222	Pfam	PF01433	Peptidase family M1 domain	273	390	1.9e-07	T	01-09-2023	IPR014782	Peptidase M1, membrane alanine aminopeptidase	GO:0008237|GO:0008270
ZHTRGene016008	d231b2ea9d8daedba3a81bb959523c02	1222	SUPERFAMILY	SSF63737	Leukotriene A4 hydrolase N-terminal domain	10	241	3.4e-30	T	01-09-2023	IPR042097	Aminopeptidase N-like , N-terminal domain superfamliy	-
ZHTRGene016008	d231b2ea9d8daedba3a81bb959523c02	1222	SUPERFAMILY	SSF55486	Metalloproteases ("zincins"), catalytic domain	251	529	3.15e-26	T	01-09-2023	-	-
ZHTRGene016008	d231b2ea9d8daedba3a81bb959523c02	1222	CDD	cd09839	M1_like_TAF2	15	523	0	T	01-09-2023	-	-
ZHTRGene007686	c40c6b25e8a89be054a52fa962cb5a8d	303	CDD	cd06558	crotonase-like	51	237	1.26726e-57	T	01-09-2023	-	-
ZHTRGene007686	c40c6b25e8a89be054a52fa962cb5a8d	303	SUPERFAMILY	SSF52096	ClpP/crotonase	48	297	6.34e-66	T	01-09-2023	IPR029045	ClpP/crotonase-like domain superfamily	-
ZHTRGene007686	c40c6b25e8a89be054a52fa962cb5a8d	303	Pfam	PF00378	Enoyl-CoA hydratase/isomerase	50	297	2.1e-53	T	01-09-2023	IPR001753	Enoyl-CoA hydratase/isomerase	-
ZHTRGene001288	eafddfbee02c67eae6a3505eeabcba93	385	Pfam	PF01018	GTP1/OBG	26	147	7.1e-16	T	01-09-2023	IPR006169	GTP1/OBG domain	-
ZHTRGene001288	eafddfbee02c67eae6a3505eeabcba93	385	CDD	cd01898	Obg	159	354	2.99221e-75	T	01-09-2023	IPR031167	OBG-type guanine nucleotide-binding (G) domain	GO:0005525
ZHTRGene001288	eafddfbee02c67eae6a3505eeabcba93	385	SUPERFAMILY	SSF52540	P-loop containing nucleoside triphosphate hydrolases	151	356	1.51e-42	T	01-09-2023	IPR027417	P-loop containing nucleoside triphosphate hydrolase	-
ZHTRGene001288	eafddfbee02c67eae6a3505eeabcba93	385	Pfam	PF01926	50S ribosome-binding GTPase	160	289	7.9e-24	T	01-09-2023	IPR006073	GTP binding domain	GO:0005525
ZHTRGene001288	eafddfbee02c67eae6a3505eeabcba93	385	SUPERFAMILY	SSF82051	Obg GTP-binding protein N-terminal domain	25	157	4.32e-24	T	01-09-2023	IPR036726	GTP1/OBG domain superfamily	-
ZHTRGene009155	703dcecc1cd69ac6749daf156e846f39	570	Pfam	PF02005	N2,N2-dimethylguanosine tRNA methyltransferase	44	464	2.5e-132	T	01-09-2023	IPR002905	tRNA methyltransferase, Trm1	GO:0003723|GO:0004809|GO:0008033
ZHTRGene009155	703dcecc1cd69ac6749daf156e846f39	570	CDD	cd02440	AdoMet_MTases	120	222	4.35758e-07	T	01-09-2023	-	-
ZHTRGene009155	703dcecc1cd69ac6749daf156e846f39	570	NCBIfam	TIGR00308	tRNA (guanine(10)-N(2))-dimethyltransferase	49	467	1.4e-106	T	01-09-2023	IPR002905	tRNA methyltransferase, Trm1	GO:0003723|GO:0004809|GO:0008033
ZHTRGene009155	703dcecc1cd69ac6749daf156e846f39	570	SUPERFAMILY	SSF53335	S-adenosyl-L-methionine-dependent methyltransferases	46	464	1.04e-110	T	01-09-2023	IPR029063	S-adenosyl-L-methionine-dependent methyltransferase superfamily	-
ZHTRGene015281	02efe8f40280a96d3c6a82795da84c06	496	Pfam	PF00628	PHD-finger	333	379	2.4e-08	T	01-09-2023	IPR019787	Zinc finger, PHD-finger	-
ZHTRGene015281	02efe8f40280a96d3c6a82795da84c06	496	SUPERFAMILY	SSF47769	SAM/Pointed domain	420	488	7.23e-13	T	01-09-2023	IPR013761	Sterile alpha motif/pointed domain superfamily	-
ZHTRGene015281	02efe8f40280a96d3c6a82795da84c06	496	SMART	SM00249	PHD_3	279	331	0.002	T	01-09-2023	IPR001965	Zinc finger, PHD-type	-
ZHTRGene015281	02efe8f40280a96d3c6a82795da84c06	496	SMART	SM00249	PHD_3	332	379	1.4e-08	T	01-09-2023	IPR001965	Zinc finger, PHD-type	-
ZHTRGene015281	02efe8f40280a96d3c6a82795da84c06	496	SUPERFAMILY	SSF57903	FYVE/PHD zinc finger	273	332	2.21e-05	T	01-09-2023	IPR011011	Zinc finger, FYVE/PHD-type	-
ZHTRGene015281	02efe8f40280a96d3c6a82795da84c06	496	SMART	SM00454	SAM_4	423	489	8.7e-06	T	01-09-2023	IPR001660	Sterile alpha motif domain	GO:0005515
ZHTRGene015281	02efe8f40280a96d3c6a82795da84c06	496	SUPERFAMILY	SSF57903	FYVE/PHD zinc finger	332	383	3.77e-10	T	01-09-2023	IPR011011	Zinc finger, FYVE/PHD-type	-
ZHTRGene015281	02efe8f40280a96d3c6a82795da84c06	496	Pfam	PF00536	SAM domain (Sterile alpha motif)	424	486	9.9e-09	T	01-09-2023	IPR001660	Sterile alpha motif domain	GO:0005515
ZHTRGene014469	02efe8f40280a96d3c6a82795da84c06	496	Pfam	PF00628	PHD-finger	333	379	2.4e-08	T	01-09-2023	IPR019787	Zinc finger, PHD-finger	-
ZHTRGene014469	02efe8f40280a96d3c6a82795da84c06	496	SUPERFAMILY	SSF47769	SAM/Pointed domain	420	488	7.23e-13	T	01-09-2023	IPR013761	Sterile alpha motif/pointed domain superfamily	-
ZHTRGene014469	02efe8f40280a96d3c6a82795da84c06	496	SMART	SM00249	PHD_3	279	331	0.002	T	01-09-2023	IPR001965	Zinc finger, PHD-type	-
ZHTRGene014469	02efe8f40280a96d3c6a82795da84c06	496	SMART	SM00249	PHD_3	332	379	1.4e-08	T	01-09-2023	IPR001965	Zinc finger, PHD-type	-
ZHTRGene014469	02efe8f40280a96d3c6a82795da84c06	496	SUPERFAMILY	SSF57903	FYVE/PHD zinc finger	273	332	2.21e-05	T	01-09-2023	IPR011011	Zinc finger, FYVE/PHD-type	-
ZHTRGene014469	02efe8f40280a96d3c6a82795da84c06	496	SMART	SM00454	SAM_4	423	489	8.7e-06	T	01-09-2023	IPR001660	Sterile alpha motif domain	GO:0005515
ZHTRGene014469	02efe8f40280a96d3c6a82795da84c06	496	SUPERFAMILY	SSF57903	FYVE/PHD zinc finger	332	383	3.77e-10	T	01-09-2023	IPR011011	Zinc finger, FYVE/PHD-type	-
ZHTRGene014469	02efe8f40280a96d3c6a82795da84c06	496	Pfam	PF00536	SAM domain (Sterile alpha motif)	424	486	9.9e-09	T	01-09-2023	IPR001660	Sterile alpha motif domain	GO:0005515
ZHTRGene003613	e54dd8059476c341501684fb52aeea17	658	SUPERFAMILY	SSF57667	beta-beta-alpha zinc fingers	439	495	6.83e-20	T	01-09-2023	IPR036236	Zinc finger C2H2 superfamily	-
ZHTRGene003613	e54dd8059476c341501684fb52aeea17	658	Pfam	PF16622	zinc-finger C2H2-type	178	199	2.6e-05	T	01-09-2023	IPR041697	Zinc-finger C2H2-type 11	-
ZHTRGene003613	e54dd8059476c341501684fb52aeea17	658	Pfam	PF16622	zinc-finger C2H2-type	486	507	0.00016	T	01-09-2023	IPR041697	Zinc-finger C2H2-type 11	-
ZHTRGene003613	e54dd8059476c341501684fb52aeea17	658	Pfam	PF16622	zinc-finger C2H2-type	570	591	2.8e-06	T	01-09-2023	IPR041697	Zinc-finger C2H2-type 11	-
ZHTRGene003613	e54dd8059476c341501684fb52aeea17	658	Pfam	PF16622	zinc-finger C2H2-type	206	227	2.6e-05	T	01-09-2023	IPR041697	Zinc-finger C2H2-type 11	-
ZHTRGene003613	e54dd8059476c341501684fb52aeea17	658	Pfam	PF16622	zinc-finger C2H2-type	430	451	2.4e-06	T	01-09-2023	IPR041697	Zinc-finger C2H2-type 11	-
ZHTRGene003613	e54dd8059476c341501684fb52aeea17	658	Pfam	PF16622	zinc-finger C2H2-type	402	423	3.1e-05	T	01-09-2023	IPR041697	Zinc-finger C2H2-type 11	-
ZHTRGene003613	e54dd8059476c341501684fb52aeea17	658	SUPERFAMILY	SSF57667	beta-beta-alpha zinc fingers	327	383	9.82e-18	T	01-09-2023	IPR036236	Zinc finger C2H2 superfamily	-
ZHTRGene003613	e54dd8059476c341501684fb52aeea17	658	SUPERFAMILY	SSF57667	beta-beta-alpha zinc fingers	383	439	4.24e-21	T	01-09-2023	IPR036236	Zinc finger C2H2 superfamily	-
ZHTRGene003613	e54dd8059476c341501684fb52aeea17	658	SUPERFAMILY	SSF57667	beta-beta-alpha zinc fingers	4	56	5.64e-16	T	01-09-2023	IPR036236	Zinc finger C2H2 superfamily	-
ZHTRGene003613	e54dd8059476c341501684fb52aeea17	658	SUPERFAMILY	SSF57667	beta-beta-alpha zinc fingers	592	644	7.15e-14	T	01-09-2023	IPR036236	Zinc finger C2H2 superfamily	-
ZHTRGene003613	e54dd8059476c341501684fb52aeea17	658	SUPERFAMILY	SSF57667	beta-beta-alpha zinc fingers	495	551	9.02e-21	T	01-09-2023	IPR036236	Zinc finger C2H2 superfamily	-
ZHTRGene003613	e54dd8059476c341501684fb52aeea17	658	Pfam	PF00096	Zinc finger, C2H2 type	290	312	0.0041	T	01-09-2023	IPR013087	Zinc finger C2H2-type	-
ZHTRGene003613	e54dd8059476c341501684fb52aeea17	658	Pfam	PF00096	Zinc finger, C2H2 type	150	172	0.00024	T	01-09-2023	IPR013087	Zinc finger C2H2-type	-
ZHTRGene003613	e54dd8059476c341501684fb52aeea17	658	Pfam	PF00096	Zinc finger, C2H2 type	514	536	0.00045	T	01-09-2023	IPR013087	Zinc finger C2H2-type	-
ZHTRGene003613	e54dd8059476c341501684fb52aeea17	658	Pfam	PF00096	Zinc finger, C2H2 type	542	564	0.0019	T	01-09-2023	IPR013087	Zinc finger C2H2-type	-
ZHTRGene003613	e54dd8059476c341501684fb52aeea17	658	Pfam	PF00096	Zinc finger, C2H2 type	10	32	0.0015	T	01-09-2023	IPR013087	Zinc finger C2H2-type	-
ZHTRGene003613	e54dd8059476c341501684fb52aeea17	658	Pfam	PF00096	Zinc finger, C2H2 type	458	480	0.00066	T	01-09-2023	IPR013087	Zinc finger C2H2-type	-
ZHTRGene003613	e54dd8059476c341501684fb52aeea17	658	Pfam	PF00096	Zinc finger, C2H2 type	346	368	6.4e-05	T	01-09-2023	IPR013087	Zinc finger C2H2-type	-
ZHTRGene003613	e54dd8059476c341501684fb52aeea17	658	Pfam	PF00096	Zinc finger, C2H2 type	598	620	2.5e-05	T	01-09-2023	IPR013087	Zinc finger C2H2-type	-
ZHTRGene003613	e54dd8059476c341501684fb52aeea17	658	Pfam	PF00096	Zinc finger, C2H2 type	626	648	0.0013	T	01-09-2023	IPR013087	Zinc finger C2H2-type	-
ZHTRGene003613	e54dd8059476c341501684fb52aeea17	658	Pfam	PF00096	Zinc finger, C2H2 type	94	116	0.00035	T	01-09-2023	IPR013087	Zinc finger C2H2-type	-
ZHTRGene003613	e54dd8059476c341501684fb52aeea17	658	Pfam	PF00096	Zinc finger, C2H2 type	122	144	0.00022	T	01-09-2023	IPR013087	Zinc finger C2H2-type	-
ZHTRGene003613	e54dd8059476c341501684fb52aeea17	658	Pfam	PF00096	Zinc finger, C2H2 type	374	396	0.00053	T	01-09-2023	IPR013087	Zinc finger C2H2-type	-
ZHTRGene003613	e54dd8059476c341501684fb52aeea17	658	SUPERFAMILY	SSF57667	beta-beta-alpha zinc fingers	551	607	5.01e-21	T	01-09-2023	IPR036236	Zinc finger C2H2 superfamily	-
ZHTRGene003613	e54dd8059476c341501684fb52aeea17	658	SUPERFAMILY	SSF57667	beta-beta-alpha zinc fingers	215	271	1.23e-19	T	01-09-2023	IPR036236	Zinc finger C2H2 superfamily	-
ZHTRGene003613	e54dd8059476c341501684fb52aeea17	658	SUPERFAMILY	SSF57667	beta-beta-alpha zinc fingers	47	103	4.46e-19	T	01-09-2023	IPR036236	Zinc finger C2H2 superfamily	-
ZHTRGene003613	e54dd8059476c341501684fb52aeea17	658	SUPERFAMILY	SSF57667	beta-beta-alpha zinc fingers	159	215	7.86e-21	T	01-09-2023	IPR036236	Zinc finger C2H2 superfamily	-
ZHTRGene003613	e54dd8059476c341501684fb52aeea17	658	SUPERFAMILY	SSF57667	beta-beta-alpha zinc fingers	271	327	8.89e-19	T	01-09-2023	IPR036236	Zinc finger C2H2 superfamily	-
ZHTRGene003613	e54dd8059476c341501684fb52aeea17	658	SMART	SM00355	c2h2final6	458	480	0.0018	T	01-09-2023	IPR013087	Zinc finger C2H2-type	-
ZHTRGene003613	e54dd8059476c341501684fb52aeea17	658	SMART	SM00355	c2h2final6	514	536	0.00077	T	01-09-2023	IPR013087	Zinc finger C2H2-type	-
ZHTRGene003613	e54dd8059476c341501684fb52aeea17	658	SMART	SM00355	c2h2final6	206	228	0.00069	T	01-09-2023	IPR013087	Zinc finger C2H2-type	-
ZHTRGene003613	e54dd8059476c341501684fb52aeea17	658	SMART	SM00355	c2h2final6	66	88	0.08	T	01-09-2023	IPR013087	Zinc finger C2H2-type	-
ZHTRGene003613	e54dd8059476c341501684fb52aeea17	658	SMART	SM00355	c2h2final6	626	648	0.029	T	01-09-2023	IPR013087	Zinc finger C2H2-type	-
ZHTRGene003613	e54dd8059476c341501684fb52aeea17	658	SMART	SM00355	c2h2final6	542	564	0.0046	T	01-09-2023	IPR013087	Zinc finger C2H2-type	-
ZHTRGene003613	e54dd8059476c341501684fb52aeea17	658	SMART	SM00355	c2h2final6	178	200	0.00069	T	01-09-2023	IPR013087	Zinc finger C2H2-type	-
ZHTRGene003613	e54dd8059476c341501684fb52aeea17	658	SMART	SM00355	c2h2final6	234	254	2.6	T	01-09-2023	IPR013087	Zinc finger C2H2-type	-
ZHTRGene003613	e54dd8059476c341501684fb52aeea17	658	SMART	SM00355	c2h2final6	290	312	0.039	T	01-09-2023	IPR013087	Zinc finger C2H2-type	-
ZHTRGene003613	e54dd8059476c341501684fb52aeea17	658	SMART	SM00355	c2h2final6	122	144	0.0009	T	01-09-2023	IPR013087	Zinc finger C2H2-type	-
ZHTRGene003613	e54dd8059476c341501684fb52aeea17	658	SMART	SM00355	c2h2final6	318	340	0.02	T	01-09-2023	IPR013087	Zinc finger C2H2-type	-
ZHTRGene003613	e54dd8059476c341501684fb52aeea17	658	SMART	SM00355	c2h2final6	10	32	0.00057	T	01-09-2023	IPR013087	Zinc finger C2H2-type	-
ZHTRGene003613	e54dd8059476c341501684fb52aeea17	658	SMART	SM00355	c2h2final6	374	396	0.0036	T	01-09-2023	IPR013087	Zinc finger C2H2-type	-
ZHTRGene003613	e54dd8059476c341501684fb52aeea17	658	SMART	SM00355	c2h2final6	570	592	0.00012	T	01-09-2023	IPR013087	Zinc finger C2H2-type	-
ZHTRGene003613	e54dd8059476c341501684fb52aeea17	658	SMART	SM00355	c2h2final6	402	424	0.00019	T	01-09-2023	IPR013087	Zinc finger C2H2-type	-
ZHTRGene003613	e54dd8059476c341501684fb52aeea17	658	SMART	SM00355	c2h2final6	38	60	0.3	T	01-09-2023	IPR013087	Zinc finger C2H2-type	-
ZHTRGene003613	e54dd8059476c341501684fb52aeea17	658	SMART	SM00355	c2h2final6	486	508	0.00083	T	01-09-2023	IPR013087	Zinc finger C2H2-type	-
ZHTRGene003613	e54dd8059476c341501684fb52aeea17	658	SMART	SM00355	c2h2final6	430	452	0.00021	T	01-09-2023	IPR013087	Zinc finger C2H2-type	-
ZHTRGene003613	e54dd8059476c341501684fb52aeea17	658	SMART	SM00355	c2h2final6	150	172	0.0039	T	01-09-2023	IPR013087	Zinc finger C2H2-type	-
ZHTRGene003613	e54dd8059476c341501684fb52aeea17	658	SMART	SM00355	c2h2final6	262	284	0.018	T	01-09-2023	IPR013087	Zinc finger C2H2-type	-
ZHTRGene003613	e54dd8059476c341501684fb52aeea17	658	SMART	SM00355	c2h2final6	94	116	0.0018	T	01-09-2023	IPR013087	Zinc finger C2H2-type	-
ZHTRGene003613	e54dd8059476c341501684fb52aeea17	658	SMART	SM00355	c2h2final6	346	368	0.0027	T	01-09-2023	IPR013087	Zinc finger C2H2-type	-
ZHTRGene003613	e54dd8059476c341501684fb52aeea17	658	SMART	SM00355	c2h2final6	598	620	0.0002	T	01-09-2023	IPR013087	Zinc finger C2H2-type	-
ZHTRGene003613	e54dd8059476c341501684fb52aeea17	658	SUPERFAMILY	SSF57667	beta-beta-alpha zinc fingers	102	159	6.55e-19	T	01-09-2023	IPR036236	Zinc finger C2H2 superfamily	-
ZHTRGene006748	b69f244f3929e60e9880447b730b431a	323	Pfam	PF02759	RUN domain	44	192	5.3e-29	T	01-09-2023	IPR004012	RUN domain	-
ZHTRGene006748	b69f244f3929e60e9880447b730b431a	323	SUPERFAMILY	SSF140741	RUN domain-like	10	203	1.11e-30	T	01-09-2023	IPR037213	RUN domain superfamily	-
ZHTRGene006748	b69f244f3929e60e9880447b730b431a	323	SMART	SM00593	893paper3	132	192	8.8e-17	T	01-09-2023	IPR004012	RUN domain	-
ZHTRGene006748	b69f244f3929e60e9880447b730b431a	323	CDD	cd17687	RUN_SGSM1_like	20	189	2.51055e-87	T	01-09-2023	-	-
ZHTRGene006748	b69f244f3929e60e9880447b730b431a	323	Pfam	PF12068	Rab-binding domain (RBD)	262	310	1e-14	T	01-09-2023	IPR021935	Small G protein signalling modulator 1/2, Rab-binding domain	-
ZHTRGene016527	57e6f3b8d060522923b0e460f851795f	477	Pfam	PF00665	Integrase core domain	205	299	1.2e-09	T	01-09-2023	IPR001584	Integrase, catalytic core	GO:0015074
ZHTRGene016527	57e6f3b8d060522923b0e460f851795f	477	Pfam	PF17921	Integrase zinc binding domain	131	186	1.9e-17	T	01-09-2023	IPR041588	Integrase zinc-binding domain	-
ZHTRGene016527	57e6f3b8d060522923b0e460f851795f	477	SUPERFAMILY	SSF53098	Ribonuclease H-like	206	364	1.9e-26	T	01-09-2023	IPR012337	Ribonuclease H-like superfamily	-
ZHTRGene009604	29fa21623bf01e53cc427b05dba5eeee	205	CDD	cd03039	GST_N_Sigma_like	5	74	1.00063e-28	T	01-09-2023	-	-
ZHTRGene009604	29fa21623bf01e53cc427b05dba5eeee	205	CDD	cd03192	GST_C_Sigma_like	84	186	3.34798e-22	T	01-09-2023	-	-
ZHTRGene009604	29fa21623bf01e53cc427b05dba5eeee	205	Pfam	PF14497	Glutathione S-transferase, C-terminal domain	99	199	8.6e-20	T	01-09-2023	IPR004046	Glutathione S-transferase, C-terminal	-
ZHTRGene009604	29fa21623bf01e53cc427b05dba5eeee	205	Pfam	PF02798	Glutathione S-transferase, N-terminal domain	7	73	1.1e-07	T	01-09-2023	IPR004045	Glutathione S-transferase, N-terminal	-
ZHTRGene009604	29fa21623bf01e53cc427b05dba5eeee	205	SUPERFAMILY	SSF47616	GST C-terminal domain-like	78	201	8.49e-30	T	01-09-2023	IPR036282	Glutathione S-transferase, C-terminal domain superfamily	-
ZHTRGene009604	29fa21623bf01e53cc427b05dba5eeee	205	SUPERFAMILY	SSF52833	Thioredoxin-like	4	77	3.8e-20	T	01-09-2023	IPR036249	Thioredoxin-like superfamily	-
ZHTRGene010942	089d1e15b4d74c41da8da2e2dd78abc7	400	SUPERFAMILY	SSF46955	Putative DNA-binding domain	166	264	1.28e-37	T	01-09-2023	IPR009061	Putative DNA-binding domain superfamily	-
ZHTRGene010942	089d1e15b4d74c41da8da2e2dd78abc7	400	CDD	cd21081	DHD_Dac	169	263	7.00761e-73	T	01-09-2023	-	-
ZHTRGene010942	089d1e15b4d74c41da8da2e2dd78abc7	400	Pfam	PF02437	SKI/SNO/DAC family	158	263	3e-39	T	01-09-2023	IPR003380	SKI/SNO/DAC domain	-
ZHTRGene012967	2aa8b4da698110c263794469a5e716b2	384	SUPERFAMILY	SSF47954	Cyclin-like	114	252	4.92e-42	T	01-09-2023	IPR036915	Cyclin-like superfamily	-
ZHTRGene012967	2aa8b4da698110c263794469a5e716b2	384	SUPERFAMILY	SSF47954	Cyclin-like	252	371	5.73e-33	T	01-09-2023	IPR036915	Cyclin-like superfamily	-
ZHTRGene012967	2aa8b4da698110c263794469a5e716b2	384	CDD	cd20507	CYCLIN_CCNB1-like_rpt1	120	247	2.87456e-57	T	01-09-2023	-	-
ZHTRGene012967	2aa8b4da698110c263794469a5e716b2	384	SMART	SM01332	Cyclin_C_2	252	371	1.3e-31	T	01-09-2023	IPR004367	Cyclin, C-terminal domain	-
ZHTRGene012967	2aa8b4da698110c263794469a5e716b2	384	Pfam	PF00134	Cyclin, N-terminal domain	123	249	1.2e-34	T	01-09-2023	IPR006671	Cyclin, N-terminal	-
ZHTRGene012967	2aa8b4da698110c263794469a5e716b2	384	Pfam	PF02984	Cyclin, C-terminal domain	252	369	7.1e-28	T	01-09-2023	IPR004367	Cyclin, C-terminal domain	-
ZHTRGene012967	2aa8b4da698110c263794469a5e716b2	384	SMART	SM00385	cyclin_7	256	340	2.9e-15	T	01-09-2023	IPR013763	Cyclin-like domain	-
ZHTRGene012967	2aa8b4da698110c263794469a5e716b2	384	SMART	SM00385	cyclin_7	158	243	6.6e-24	T	01-09-2023	IPR013763	Cyclin-like domain	-
ZHTRGene005919	1e03777fe9134fc5bd8b857884bea589	156	SUPERFAMILY	SSF81296	E set domains	26	142	2.75e-09	T	01-09-2023	IPR014756	Immunoglobulin E-set	-
ZHTRGene005919	1e03777fe9134fc5bd8b857884bea589	156	Pfam	PF02221	ML domain	14	140	3.1e-07	T	01-09-2023	IPR003172	MD-2-related lipid-recognition domain	-
ZHTRGene014057	b444a57f6a1283b4a4f93081831e938c	190	SUPERFAMILY	SSF111126	Ligand-binding domain in the NO signalling and Golgi transport	24	189	2.54e-57	T	01-09-2023	IPR024096	NO signalling/Golgi transport ligand-binding domain superfamily	-
ZHTRGene014057	b444a57f6a1283b4a4f93081831e938c	190	Pfam	PF04051	Transport protein particle (TRAPP) component	32	177	3.6e-40	T	01-09-2023	IPR007194	Transport protein particle (TRAPP) component	-
ZHTRGene014057	b444a57f6a1283b4a4f93081831e938c	190	CDD	cd14943	TRAPPC5_Trs31	26	177	7.53305e-94	T	01-09-2023	IPR016696	TRAPP I complex, subunit 5	GO:0030008|GO:0048193
ZHTRGene001435	758cad294e3992be043be9142da8d0d5	628	Pfam	PF07522	DNA repair metallo-beta-lactamase	503	606	9e-31	T	01-09-2023	IPR011084	DNA repair metallo-beta-lactamase	-
ZHTRGene001435	758cad294e3992be043be9142da8d0d5	628	CDD	cd16273	SNM1A-1C-like_MBL-fold	285	432	1.56476e-78	T	01-09-2023	-	-
ZHTRGene001435	758cad294e3992be043be9142da8d0d5	628	SUPERFAMILY	SSF56281	Metallo-hydrolase/oxidoreductase	295	603	4.06e-35	T	01-09-2023	IPR036866	Ribonuclease Z/Hydroxyacylglutathione hydrolase-like	-
ZHTRGene015639	4868041b1e14d5bbfcd6ab56309c5ef5	556	Pfam	PF01019	Gamma-glutamyltranspeptidase	43	551	1.5e-167	T	01-09-2023	-	-
ZHTRGene015639	4868041b1e14d5bbfcd6ab56309c5ef5	556	NCBIfam	TIGR00066	gamma-glutamyltransferase	30	548	1.9e-115	T	01-09-2023	IPR000101	Gamma-glutamyltranspeptidase	GO:0006751|GO:0036374
ZHTRGene015639	4868041b1e14d5bbfcd6ab56309c5ef5	556	SUPERFAMILY	SSF56235	N-terminal nucleophile aminohydrolases (Ntn hydrolases)	23	555	1.41e-150	T	01-09-2023	IPR029055	Nucleophile aminohydrolases, N-terminal	-
ZHTRGene011007	4afe30fd68e0f81e560399933f3a152e	298	Pfam	PF01728	FtsJ-like methyltransferase	21	205	2.5e-66	T	01-09-2023	IPR002877	Ribosomal RNA methyltransferase, FtsJ domain	GO:0008168|GO:0032259
ZHTRGene011007	4afe30fd68e0f81e560399933f3a152e	298	SUPERFAMILY	SSF53335	S-adenosyl-L-methionine-dependent methyltransferases	20	206	8.55e-36	T	01-09-2023	IPR029063	S-adenosyl-L-methionine-dependent methyltransferase superfamily	-
ZHTRGene014225	a8f7ebe2d9c3ba3ebd167aa6fb5c7af3	829	Pfam	PF00169	PH domain	724	817	1.5e-09	T	01-09-2023	IPR001849	Pleckstrin homology domain	-
ZHTRGene014225	a8f7ebe2d9c3ba3ebd167aa6fb5c7af3	829	SMART	SM00325	RhoGEF_3	271	454	1.5e-55	T	01-09-2023	IPR000219	Dbl homology (DH) domain	GO:0005085
ZHTRGene014225	a8f7ebe2d9c3ba3ebd167aa6fb5c7af3	829	SMART	SM00233	PH_update	485	589	1.1e-09	T	01-09-2023	IPR001849	Pleckstrin homology domain	-
ZHTRGene014225	a8f7ebe2d9c3ba3ebd167aa6fb5c7af3	829	SMART	SM00233	PH_update	720	820	6.9e-13	T	01-09-2023	IPR001849	Pleckstrin homology domain	-
ZHTRGene014225	a8f7ebe2d9c3ba3ebd167aa6fb5c7af3	829	SUPERFAMILY	SSF48065	DBL homology domain (DH-domain)	264	472	2.09e-57	T	01-09-2023	IPR035899	Dbl homology (DH) domain superfamily	-
ZHTRGene014225	a8f7ebe2d9c3ba3ebd167aa6fb5c7af3	829	CDD	cd00160	RhoGEF	269	453	4.68835e-50	T	01-09-2023	IPR000219	Dbl homology (DH) domain	GO:0005085
ZHTRGene014225	a8f7ebe2d9c3ba3ebd167aa6fb5c7af3	829	SUPERFAMILY	SSF50729	PH domain-like	638	818	4.3e-21	T	01-09-2023	-	-
ZHTRGene014225	a8f7ebe2d9c3ba3ebd167aa6fb5c7af3	829	SUPERFAMILY	SSF50729	PH domain-like	463	590	1.77e-20	T	01-09-2023	-	-
ZHTRGene014225	a8f7ebe2d9c3ba3ebd167aa6fb5c7af3	829	CDD	cd13388	PH1_FGD1-4_like	485	582	2.06129e-37	T	01-09-2023	-	-
ZHTRGene014225	a8f7ebe2d9c3ba3ebd167aa6fb5c7af3	829	Pfam	PF00621	RhoGEF domain	271	453	3.2e-48	T	01-09-2023	IPR000219	Dbl homology (DH) domain	GO:0005085
ZHTRGene014225	a8f7ebe2d9c3ba3ebd167aa6fb5c7af3	829	SMART	SM00064	fyve_4	614	680	2.7e-20	T	01-09-2023	IPR000306	FYVE zinc finger	GO:0046872
ZHTRGene014225	a8f7ebe2d9c3ba3ebd167aa6fb5c7af3	829	Pfam	PF01363	FYVE zinc finger	621	679	8.4e-16	T	01-09-2023	IPR000306	FYVE zinc finger	GO:0046872
ZHTRGene007586	189a4f1dbe9dd840ca6b5e8351ca4199	743	SMART	SM00255	till_3	574	722	3.4e-27	T	01-09-2023	IPR000157	Toll/interleukin-1 receptor homology (TIR) domain	GO:0007165
ZHTRGene007586	189a4f1dbe9dd840ca6b5e8351ca4199	743	Pfam	PF13855	Leucine rich repeat	337	378	3.2e-10	T	01-09-2023	IPR001611	Leucine-rich repeat	GO:0005515
ZHTRGene007586	189a4f1dbe9dd840ca6b5e8351ca4199	743	Pfam	PF01582	TIR domain	577	728	2.7e-22	T	01-09-2023	IPR000157	Toll/interleukin-1 receptor homology (TIR) domain	GO:0007165
ZHTRGene007586	189a4f1dbe9dd840ca6b5e8351ca4199	743	SMART	SM00369	LRR_typ_2	319	340	110	T	01-09-2023	IPR003591	Leucine-rich repeat, typical subtype	-
ZHTRGene007586	189a4f1dbe9dd840ca6b5e8351ca4199	743	SMART	SM00369	LRR_typ_2	365	388	9.7	T	01-09-2023	IPR003591	Leucine-rich repeat, typical subtype	-
ZHTRGene007586	189a4f1dbe9dd840ca6b5e8351ca4199	743	SMART	SM00369	LRR_typ_2	341	364	0.00026	T	01-09-2023	IPR003591	Leucine-rich repeat, typical subtype	-
ZHTRGene007586	189a4f1dbe9dd840ca6b5e8351ca4199	743	SMART	SM00369	LRR_typ_2	270	291	230	T	01-09-2023	IPR003591	Leucine-rich repeat, typical subtype	-
ZHTRGene007586	189a4f1dbe9dd840ca6b5e8351ca4199	743	SUPERFAMILY	SSF52200	Toll/Interleukin receptor TIR domain	573	720	7.32e-37	T	01-09-2023	IPR035897	Toll/interleukin-1 receptor homology (TIR) domain superfamily	-
ZHTRGene007586	189a4f1dbe9dd840ca6b5e8351ca4199	743	SUPERFAMILY	SSF52058	L domain-like	224	485	6.46e-35	T	01-09-2023	-	-
ZHTRGene003986	9d4ea10e7195a3def8770837aa9243b2	391	SUPERFAMILY	SSF57667	beta-beta-alpha zinc fingers	180	237	1.85e-21	T	01-09-2023	IPR036236	Zinc finger C2H2 superfamily	-
ZHTRGene003986	9d4ea10e7195a3def8770837aa9243b2	391	Pfam	PF00096	Zinc finger, C2H2 type	32	54	6.1e-05	T	01-09-2023	IPR013087	Zinc finger C2H2-type	-
ZHTRGene003986	9d4ea10e7195a3def8770837aa9243b2	391	Pfam	PF00096	Zinc finger, C2H2 type	172	194	5.9e-06	T	01-09-2023	IPR013087	Zinc finger C2H2-type	-
ZHTRGene003986	9d4ea10e7195a3def8770837aa9243b2	391	Pfam	PF00096	Zinc finger, C2H2 type	228	250	1.3e-06	T	01-09-2023	IPR013087	Zinc finger C2H2-type	-
ZHTRGene003986	9d4ea10e7195a3def8770837aa9243b2	391	Pfam	PF00096	Zinc finger, C2H2 type	368	390	1.6e-05	T	01-09-2023	IPR013087	Zinc finger C2H2-type	-
ZHTRGene003986	9d4ea10e7195a3def8770837aa9243b2	391	Pfam	PF00096	Zinc finger, C2H2 type	340	362	1.4e-05	T	01-09-2023	IPR013087	Zinc finger C2H2-type	-
ZHTRGene003986	9d4ea10e7195a3def8770837aa9243b2	391	Pfam	PF00096	Zinc finger, C2H2 type	60	82	6.5e-06	T	01-09-2023	IPR013087	Zinc finger C2H2-type	-
ZHTRGene003986	9d4ea10e7195a3def8770837aa9243b2	391	Pfam	PF00096	Zinc finger, C2H2 type	284	306	0.0039	T	01-09-2023	IPR013087	Zinc finger C2H2-type	-
ZHTRGene003986	9d4ea10e7195a3def8770837aa9243b2	391	Pfam	PF00096	Zinc finger, C2H2 type	200	222	5.4e-06	T	01-09-2023	IPR013087	Zinc finger C2H2-type	-
ZHTRGene003986	9d4ea10e7195a3def8770837aa9243b2	391	Pfam	PF00096	Zinc finger, C2H2 type	116	138	0.00011	T	01-09-2023	IPR013087	Zinc finger C2H2-type	-
ZHTRGene003986	9d4ea10e7195a3def8770837aa9243b2	391	Pfam	PF00096	Zinc finger, C2H2 type	256	278	2e-05	T	01-09-2023	IPR013087	Zinc finger C2H2-type	-
ZHTRGene003986	9d4ea10e7195a3def8770837aa9243b2	391	Pfam	PF00096	Zinc finger, C2H2 type	312	334	7.7e-06	T	01-09-2023	IPR013087	Zinc finger C2H2-type	-
ZHTRGene003986	9d4ea10e7195a3def8770837aa9243b2	391	Pfam	PF00096	Zinc finger, C2H2 type	88	110	6.4e-05	T	01-09-2023	IPR013087	Zinc finger C2H2-type	-
ZHTRGene003986	9d4ea10e7195a3def8770837aa9243b2	391	Pfam	PF00096	Zinc finger, C2H2 type	144	166	0.0013	T	01-09-2023	IPR013087	Zinc finger C2H2-type	-
ZHTRGene003986	9d4ea10e7195a3def8770837aa9243b2	391	SUPERFAMILY	SSF57667	beta-beta-alpha zinc fingers	124	181	8.89e-22	T	01-09-2023	IPR036236	Zinc finger C2H2 superfamily	-
ZHTRGene003986	9d4ea10e7195a3def8770837aa9243b2	391	SUPERFAMILY	SSF57667	beta-beta-alpha zinc fingers	68	125	5.98e-22	T	01-09-2023	IPR036236	Zinc finger C2H2 superfamily	-
ZHTRGene003986	9d4ea10e7195a3def8770837aa9243b2	391	SUPERFAMILY	SSF57667	beta-beta-alpha zinc fingers	31	82	7.11e-17	T	01-09-2023	IPR036236	Zinc finger C2H2 superfamily	-
ZHTRGene003986	9d4ea10e7195a3def8770837aa9243b2	391	SMART	SM00355	c2h2final6	144	166	0.0045	T	01-09-2023	IPR013087	Zinc finger C2H2-type	-
ZHTRGene003986	9d4ea10e7195a3def8770837aa9243b2	391	SMART	SM00355	c2h2final6	228	250	0.00012	T	01-09-2023	IPR013087	Zinc finger C2H2-type	-
ZHTRGene003986	9d4ea10e7195a3def8770837aa9243b2	391	SMART	SM00355	c2h2final6	284	306	0.00021	T	01-09-2023	IPR013087	Zinc finger C2H2-type	-
ZHTRGene003986	9d4ea10e7195a3def8770837aa9243b2	391	SMART	SM00355	c2h2final6	200	222	0.00087	T	01-09-2023	IPR013087	Zinc finger C2H2-type	-
ZHTRGene003986	9d4ea10e7195a3def8770837aa9243b2	391	SMART	SM00355	c2h2final6	256	278	0.002	T	01-09-2023	IPR013087	Zinc finger C2H2-type	-
ZHTRGene003986	9d4ea10e7195a3def8770837aa9243b2	391	SMART	SM00355	c2h2final6	116	138	0.00092	T	01-09-2023	IPR013087	Zinc finger C2H2-type	-
ZHTRGene003986	9d4ea10e7195a3def8770837aa9243b2	391	SMART	SM00355	c2h2final6	368	390	0.00054	T	01-09-2023	IPR013087	Zinc finger C2H2-type	-
ZHTRGene003986	9d4ea10e7195a3def8770837aa9243b2	391	SMART	SM00355	c2h2final6	60	82	0.00031	T	01-09-2023	IPR013087	Zinc finger C2H2-type	-
ZHTRGene003986	9d4ea10e7195a3def8770837aa9243b2	391	SMART	SM00355	c2h2final6	312	334	0.00017	T	01-09-2023	IPR013087	Zinc finger C2H2-type	-
ZHTRGene003986	9d4ea10e7195a3def8770837aa9243b2	391	SMART	SM00355	c2h2final6	172	194	0.00068	T	01-09-2023	IPR013087	Zinc finger C2H2-type	-
ZHTRGene003986	9d4ea10e7195a3def8770837aa9243b2	391	SMART	SM00355	c2h2final6	340	362	0.0043	T	01-09-2023	IPR013087	Zinc finger C2H2-type	-
ZHTRGene003986	9d4ea10e7195a3def8770837aa9243b2	391	SMART	SM00355	c2h2final6	32	54	0.00056	T	01-09-2023	IPR013087	Zinc finger C2H2-type	-
ZHTRGene003986	9d4ea10e7195a3def8770837aa9243b2	391	SMART	SM00355	c2h2final6	88	110	0.0082	T	01-09-2023	IPR013087	Zinc finger C2H2-type	-
ZHTRGene003986	9d4ea10e7195a3def8770837aa9243b2	391	SUPERFAMILY	SSF57667	beta-beta-alpha zinc fingers	334	386	1.09e-18	T	01-09-2023	IPR036236	Zinc finger C2H2 superfamily	-
ZHTRGene003986	9d4ea10e7195a3def8770837aa9243b2	391	SUPERFAMILY	SSF57667	beta-beta-alpha zinc fingers	236	293	6.17e-22	T	01-09-2023	IPR036236	Zinc finger C2H2 superfamily	-
ZHTRGene003986	9d4ea10e7195a3def8770837aa9243b2	391	SUPERFAMILY	SSF57667	beta-beta-alpha zinc fingers	292	349	9.52e-23	T	01-09-2023	IPR036236	Zinc finger C2H2 superfamily	-
ZHTRGene009054	d443c344ec9aab3f249ba3c52310d0ec	246	SMART	SM00700	jhbp	20	246	2.7e-49	T	01-09-2023	IPR010562	Haemolymph juvenile hormone binding	-
ZHTRGene009054	d443c344ec9aab3f249ba3c52310d0ec	246	Pfam	PF06585	Haemolymph juvenile hormone binding protein (JHBP)	9	246	2.5e-77	T	01-09-2023	IPR010562	Haemolymph juvenile hormone binding	-
ZHTRGene009115	771586f3a4aef7999b2b68dcd7a4a33d	436	SMART	SM01381	7TM_GPCR_Srsx_2	89	367	0.00042	T	01-09-2023	IPR000276	G protein-coupled receptor, rhodopsin-like	GO:0004930|GO:0007186|GO:0016020
ZHTRGene009115	771586f3a4aef7999b2b68dcd7a4a33d	436	SUPERFAMILY	SSF81321	Family A G protein-coupled receptor-like	56	371	5.22e-56	T	01-09-2023	-	-
ZHTRGene009115	771586f3a4aef7999b2b68dcd7a4a33d	436	Pfam	PF00001	7 transmembrane receptor (rhodopsin family)	95	352	1.4e-42	T	01-09-2023	IPR000276	G protein-coupled receptor, rhodopsin-like	GO:0004930|GO:0007186|GO:0016020
ZHTRGene009682	f025733d7899587595eeb221ccfc4e1f	203	Pfam	PF09783	Vacuolar import and degradation protein	25	192	3e-61	T	01-09-2023	IPR018618	Vacuolar import/degradation protein Vid24	-
ZHTRGene011623	fa58d96839df1c6b3b514bbe9307d266	445	SMART	SM00248	ANK_2a	364	394	150	T	01-09-2023	IPR002110	Ankyrin repeat	GO:0005515
ZHTRGene011623	fa58d96839df1c6b3b514bbe9307d266	445	SMART	SM00248	ANK_2a	244	273	0.042	T	01-09-2023	IPR002110	Ankyrin repeat	GO:0005515
ZHTRGene011623	fa58d96839df1c6b3b514bbe9307d266	445	SMART	SM00248	ANK_2a	208	237	270	T	01-09-2023	IPR002110	Ankyrin repeat	GO:0005515
ZHTRGene011623	fa58d96839df1c6b3b514bbe9307d266	445	SMART	SM00248	ANK_2a	277	305	9.3	T	01-09-2023	IPR002110	Ankyrin repeat	GO:0005515
ZHTRGene011623	fa58d96839df1c6b3b514bbe9307d266	445	SMART	SM00248	ANK_2a	330	359	0.051	T	01-09-2023	IPR002110	Ankyrin repeat	GO:0005515
ZHTRGene011623	fa58d96839df1c6b3b514bbe9307d266	445	SUPERFAMILY	SSF48403	Ankyrin repeat	208	437	1.92e-56	T	01-09-2023	IPR036770	Ankyrin repeat-containing domain superfamily	-
ZHTRGene011623	fa58d96839df1c6b3b514bbe9307d266	445	Pfam	PF12796	Ankyrin repeats (3 copies)	336	420	2.4e-06	T	01-09-2023	IPR002110	Ankyrin repeat	GO:0005515
ZHTRGene011623	fa58d96839df1c6b3b514bbe9307d266	445	Pfam	PF12796	Ankyrin repeats (3 copies)	214	299	2e-09	T	01-09-2023	IPR002110	Ankyrin repeat	GO:0005515
ZHTRGene014599	f418c1573cedf8dd9ed7f90f61bb2eb9	451	Pfam	PF04137	Endoplasmic Reticulum Oxidoreductin 1 (ERO1)	50	442	1.1e-121	T	01-09-2023	IPR007266	Endoplasmic reticulum oxidoreductin 1	GO:0005783|GO:0015035|GO:0016972|GO:0034975|GO:0071949
ZHTRGene014599	f418c1573cedf8dd9ed7f90f61bb2eb9	451	SUPERFAMILY	SSF110019	ERO1-like	38	450	6.67e-124	T	01-09-2023	IPR037192	ERO1-like superfamily	-
ZHTRGene016665	2b77c775b1c22d178fe7f51a1831dedf	183	CDD	cd11607	DENR_C	98	179	2.976e-41	T	01-09-2023	IPR046447	DENR, C-terminal domain	-
ZHTRGene016665	2b77c775b1c22d178fe7f51a1831dedf	183	SUPERFAMILY	SSF55159	eIF1-like	32	178	1.02e-28	T	01-09-2023	IPR036877	SUI1 domain superfamily	GO:0003743|GO:0006413
ZHTRGene016665	2b77c775b1c22d178fe7f51a1831dedf	183	NCBIfam	TIGR01159	density-regulated protein DRP1	20	179	1.1e-40	T	01-09-2023	IPR005873	DENR family, eukaryotes	GO:0003743
ZHTRGene016665	2b77c775b1c22d178fe7f51a1831dedf	183	Pfam	PF01253	Translation initiation factor SUI1	99	166	1.2e-17	T	01-09-2023	IPR001950	SUI1 domain	GO:0003743|GO:0006413
ZHTRGene000883	1e572d893204fd83b6f924a60a55d99b	86	Pfam	PF11779	Small subunit of serine palmitoyltransferase-like	7	57	5.8e-18	T	01-09-2023	IPR024512	Small subunit of serine palmitoyltransferase-like	-
ZHTRGene013406	0879b953f7b572c6eb5640c715e34c58	342	Pfam	PF02535	ZIP Zinc transporter	42	320	5e-41	T	01-09-2023	IPR003689	Zinc/iron permease	GO:0016020|GO:0030001|GO:0046873|GO:0055085
ZHTRGene011506	27887a4d1746c281111ba68cc23da744	239	NCBIfam	TIGR01008	30S ribosomal protein S3	8	211	1.6e-70	T	01-09-2023	IPR005703	Ribosomal protein S3, eukaryotic/archaeal	GO:0003735|GO:0006412|GO:0015935
ZHTRGene011506	27887a4d1746c281111ba68cc23da744	239	CDD	cd02413	KH-II_40S_S3	5	95	1.1215e-59	T	01-09-2023	-	-
ZHTRGene011506	27887a4d1746c281111ba68cc23da744	239	Pfam	PF07650	KH domain	20	93	4.5e-12	T	01-09-2023	IPR004044	K Homology domain, type 2	GO:0003723
ZHTRGene011506	27887a4d1746c281111ba68cc23da744	239	SUPERFAMILY	SSF54814	Prokaryotic type KH domain (KH-domain type II)	10	99	3.92e-25	T	01-09-2023	IPR009019	K homology domain superfamily, prokaryotic type	GO:0003723
ZHTRGene011506	27887a4d1746c281111ba68cc23da744	239	Pfam	PF00189	Ribosomal protein S3, C-terminal domain	106	188	4.8e-22	T	01-09-2023	IPR001351	Ribosomal protein S3, C-terminal	GO:0003735|GO:0006412
ZHTRGene011506	27887a4d1746c281111ba68cc23da744	239	SUPERFAMILY	SSF54821	Ribosomal protein S3 C-terminal domain	94	192	1.57e-27	T	01-09-2023	IPR036419	Ribosomal protein S3, C-terminal domain superfamily	-
ZHTRGene005553	9a320214b52f85fa40c5faf4a76a4e27	2587	Pfam	PF13176	Tetratricopeptide repeat	862	889	2e-05	T	01-09-2023	IPR019734	Tetratricopeptide repeat	GO:0005515
ZHTRGene005553	9a320214b52f85fa40c5faf4a76a4e27	2587	Pfam	PF13176	Tetratricopeptide repeat	619	653	5.6e-05	T	01-09-2023	IPR019734	Tetratricopeptide repeat	GO:0005515
ZHTRGene005553	9a320214b52f85fa40c5faf4a76a4e27	2587	SUPERFAMILY	SSF48452	TPR-like	47	153	2.11e-32	T	01-09-2023	IPR011990	Tetratricopeptide-like helical domain superfamily	GO:0005515
ZHTRGene005553	9a320214b52f85fa40c5faf4a76a4e27	2587	Pfam	PF12770	CHAT domain	1392	1738	1.9e-64	T	01-09-2023	IPR024983	CHAT domain	-
ZHTRGene005553	9a320214b52f85fa40c5faf4a76a4e27	2587	SUPERFAMILY	SSF48452	TPR-like	694	889	2.12e-31	T	01-09-2023	IPR011990	Tetratricopeptide-like helical domain superfamily	GO:0005515
ZHTRGene005553	9a320214b52f85fa40c5faf4a76a4e27	2587	SUPERFAMILY	SSF48452	TPR-like	290	490	1.79e-35	T	01-09-2023	IPR011990	Tetratricopeptide-like helical domain superfamily	GO:0005515
ZHTRGene005553	9a320214b52f85fa40c5faf4a76a4e27	2587	Pfam	PF13181	Tetratricopeptide repeat	658	680	0.15	T	01-09-2023	IPR019734	Tetratricopeptide repeat	GO:0005515
ZHTRGene005553	9a320214b52f85fa40c5faf4a76a4e27	2587	Pfam	PF13424	Tetratricopeptide repeat	376	447	2.5e-10	T	01-09-2023	-	-
ZHTRGene005553	9a320214b52f85fa40c5faf4a76a4e27	2587	Pfam	PF13424	Tetratricopeptide repeat	461	528	1.5e-12	T	01-09-2023	-	-
ZHTRGene005553	9a320214b52f85fa40c5faf4a76a4e27	2587	Pfam	PF13424	Tetratricopeptide repeat	536	605	7.6e-10	T	01-09-2023	-	-
ZHTRGene005553	9a320214b52f85fa40c5faf4a76a4e27	2587	Pfam	PF13424	Tetratricopeptide repeat	297	368	2.5e-09	T	01-09-2023	-	-
ZHTRGene005553	9a320214b52f85fa40c5faf4a76a4e27	2587	Pfam	PF13424	Tetratricopeptide repeat	1025	1091	2.1e-11	T	01-09-2023	-	-
ZHTRGene005553	9a320214b52f85fa40c5faf4a76a4e27	2587	Pfam	PF13424	Tetratricopeptide repeat	940	1004	6.9e-10	T	01-09-2023	-	-
ZHTRGene005553	9a320214b52f85fa40c5faf4a76a4e27	2587	Pfam	PF13424	Tetratricopeptide repeat	698	768	1.4e-07	T	01-09-2023	-	-
ZHTRGene005553	9a320214b52f85fa40c5faf4a76a4e27	2587	Pfam	PF13424	Tetratricopeptide repeat	777	848	1.6e-09	T	01-09-2023	-	-
ZHTRGene005553	9a320214b52f85fa40c5faf4a76a4e27	2587	SUPERFAMILY	SSF48452	TPR-like	474	686	7.4e-38	T	01-09-2023	IPR011990	Tetratricopeptide-like helical domain superfamily	GO:0005515
ZHTRGene005553	9a320214b52f85fa40c5faf4a76a4e27	2587	SUPERFAMILY	SSF48452	TPR-like	172	317	1.28e-10	T	01-09-2023	IPR011990	Tetratricopeptide-like helical domain superfamily	GO:0005515
ZHTRGene005553	9a320214b52f85fa40c5faf4a76a4e27	2587	SMART	SM00028	tpr_5	577	610	0.28	T	01-09-2023	IPR019734	Tetratricopeptide repeat	GO:0005515
ZHTRGene005553	9a320214b52f85fa40c5faf4a76a4e27	2587	SMART	SM00028	tpr_5	860	893	0.0051	T	01-09-2023	IPR019734	Tetratricopeptide repeat	GO:0005515
ZHTRGene005553	9a320214b52f85fa40c5faf4a76a4e27	2587	SMART	SM00028	tpr_5	457	490	0.0096	T	01-09-2023	IPR019734	Tetratricopeptide repeat	GO:0005515
ZHTRGene005553	9a320214b52f85fa40c5faf4a76a4e27	2587	SMART	SM00028	tpr_5	657	690	12	T	01-09-2023	IPR019734	Tetratricopeptide repeat	GO:0005515
ZHTRGene005553	9a320214b52f85fa40c5faf4a76a4e27	2587	SMART	SM00028	tpr_5	1100	1133	160	T	01-09-2023	IPR019734	Tetratricopeptide repeat	GO:0005515
ZHTRGene005553	9a320214b52f85fa40c5faf4a76a4e27	2587	SMART	SM00028	tpr_5	900	933	0.88	T	01-09-2023	IPR019734	Tetratricopeptide repeat	GO:0005515
ZHTRGene005553	9a320214b52f85fa40c5faf4a76a4e27	2587	SMART	SM00028	tpr_5	75	108	11	T	01-09-2023	IPR019734	Tetratricopeptide repeat	GO:0005515
ZHTRGene005553	9a320214b52f85fa40c5faf4a76a4e27	2587	SMART	SM00028	tpr_5	497	530	0.054	T	01-09-2023	IPR019734	Tetratricopeptide repeat	GO:0005515
ZHTRGene005553	9a320214b52f85fa40c5faf4a76a4e27	2587	SMART	SM00028	tpr_5	777	810	0.0012	T	01-09-2023	IPR019734	Tetratricopeptide repeat	GO:0005515
ZHTRGene005553	9a320214b52f85fa40c5faf4a76a4e27	2587	SMART	SM00028	tpr_5	377	410	0.011	T	01-09-2023	IPR019734	Tetratricopeptide repeat	GO:0005515
ZHTRGene005553	9a320214b52f85fa40c5faf4a76a4e27	2587	SMART	SM00028	tpr_5	109	142	0.00073	T	01-09-2023	IPR019734	Tetratricopeptide repeat	GO:0005515
ZHTRGene005553	9a320214b52f85fa40c5faf4a76a4e27	2587	SMART	SM00028	tpr_5	41	74	12	T	01-09-2023	IPR019734	Tetratricopeptide repeat	GO:0005515
ZHTRGene005553	9a320214b52f85fa40c5faf4a76a4e27	2587	SMART	SM00028	tpr_5	737	770	26	T	01-09-2023	IPR019734	Tetratricopeptide repeat	GO:0005515
ZHTRGene005553	9a320214b52f85fa40c5faf4a76a4e27	2587	SMART	SM00028	tpr_5	817	850	0.48	T	01-09-2023	IPR019734	Tetratricopeptide repeat	GO:0005515
ZHTRGene005553	9a320214b52f85fa40c5faf4a76a4e27	2587	SMART	SM00028	tpr_5	417	450	3.3	T	01-09-2023	IPR019734	Tetratricopeptide repeat	GO:0005515
ZHTRGene005553	9a320214b52f85fa40c5faf4a76a4e27	2587	SMART	SM00028	tpr_5	980	1013	0.94	T	01-09-2023	IPR019734	Tetratricopeptide repeat	GO:0005515
ZHTRGene005553	9a320214b52f85fa40c5faf4a76a4e27	2587	SMART	SM00028	tpr_5	940	973	0.022	T	01-09-2023	IPR019734	Tetratricopeptide repeat	GO:0005515
ZHTRGene005553	9a320214b52f85fa40c5faf4a76a4e27	2587	SMART	SM00028	tpr_5	337	370	0.045	T	01-09-2023	IPR019734	Tetratricopeptide repeat	GO:0005515
ZHTRGene005553	9a320214b52f85fa40c5faf4a76a4e27	2587	SMART	SM00028	tpr_5	1060	1093	0.0028	T	01-09-2023	IPR019734	Tetratricopeptide repeat	GO:0005515
ZHTRGene005553	9a320214b52f85fa40c5faf4a76a4e27	2587	SMART	SM00028	tpr_5	297	330	0.051	T	01-09-2023	IPR019734	Tetratricopeptide repeat	GO:0005515
ZHTRGene005553	9a320214b52f85fa40c5faf4a76a4e27	2587	SMART	SM00028	tpr_5	257	290	11	T	01-09-2023	IPR019734	Tetratricopeptide repeat	GO:0005515
ZHTRGene005553	9a320214b52f85fa40c5faf4a76a4e27	2587	SMART	SM00028	tpr_5	217	250	240	T	01-09-2023	IPR019734	Tetratricopeptide repeat	GO:0005515
ZHTRGene005553	9a320214b52f85fa40c5faf4a76a4e27	2587	SMART	SM00028	tpr_5	537	570	0.35	T	01-09-2023	IPR019734	Tetratricopeptide repeat	GO:0005515
ZHTRGene005553	9a320214b52f85fa40c5faf4a76a4e27	2587	SMART	SM00028	tpr_5	1020	1053	0.45	T	01-09-2023	IPR019734	Tetratricopeptide repeat	GO:0005515
ZHTRGene005553	9a320214b52f85fa40c5faf4a76a4e27	2587	SMART	SM00028	tpr_5	617	650	0.0058	T	01-09-2023	IPR019734	Tetratricopeptide repeat	GO:0005515
ZHTRGene005553	9a320214b52f85fa40c5faf4a76a4e27	2587	SMART	SM00028	tpr_5	697	730	0.16	T	01-09-2023	IPR019734	Tetratricopeptide repeat	GO:0005515
ZHTRGene005553	9a320214b52f85fa40c5faf4a76a4e27	2587	SUPERFAMILY	SSF48452	TPR-like	896	1104	3.1e-34	T	01-09-2023	IPR011990	Tetratricopeptide-like helical domain superfamily	GO:0005515
ZHTRGene011247	ffd8a10f6f3f9d436f565c4118587791	632	CDD	cd03213	ABCG_EPDR	22	240	4.2446e-70	T	01-09-2023	-	-
ZHTRGene011247	ffd8a10f6f3f9d436f565c4118587791	632	SUPERFAMILY	SSF52540	P-loop containing nucleoside triphosphate hydrolases	25	247	6.36e-46	T	01-09-2023	IPR027417	P-loop containing nucleoside triphosphate hydrolase	-
ZHTRGene011247	ffd8a10f6f3f9d436f565c4118587791	632	Pfam	PF01061	ABC-2 type transporter	332	537	1.1e-17	T	01-09-2023	IPR013525	ABC-2 type transporter, transmembrane domain	GO:0016020|GO:0140359
ZHTRGene011247	ffd8a10f6f3f9d436f565c4118587791	632	Pfam	PF00005	ABC transporter	40	185	3.2e-23	T	01-09-2023	IPR003439	ABC transporter-like, ATP-binding domain	GO:0005524
ZHTRGene011247	ffd8a10f6f3f9d436f565c4118587791	632	SMART	SM00382	AAA_5	49	264	1.9e-07	T	01-09-2023	IPR003593	AAA+ ATPase domain	GO:0016887
ZHTRGene009667	7ddfb85947e360d3215072130c54cba6	900	Pfam	PF00096	Zinc finger, C2H2 type	660	682	4.6e-05	T	01-09-2023	IPR013087	Zinc finger C2H2-type	-
ZHTRGene009667	7ddfb85947e360d3215072130c54cba6	900	Pfam	PF00096	Zinc finger, C2H2 type	464	486	0.0001	T	01-09-2023	IPR013087	Zinc finger C2H2-type	-
ZHTRGene009667	7ddfb85947e360d3215072130c54cba6	900	Pfam	PF00096	Zinc finger, C2H2 type	492	513	0.012	T	01-09-2023	IPR013087	Zinc finger C2H2-type	-
ZHTRGene009667	7ddfb85947e360d3215072130c54cba6	900	Pfam	PF00096	Zinc finger, C2H2 type	632	654	0.0032	T	01-09-2023	IPR013087	Zinc finger C2H2-type	-
ZHTRGene009667	7ddfb85947e360d3215072130c54cba6	900	Pfam	PF00096	Zinc finger, C2H2 type	548	570	6.2e-06	T	01-09-2023	IPR013087	Zinc finger C2H2-type	-
ZHTRGene009667	7ddfb85947e360d3215072130c54cba6	900	Pfam	PF00096	Zinc finger, C2H2 type	324	348	0.0097	T	01-09-2023	IPR013087	Zinc finger C2H2-type	-
ZHTRGene009667	7ddfb85947e360d3215072130c54cba6	900	Pfam	PF00096	Zinc finger, C2H2 type	403	425	0.0029	T	01-09-2023	IPR013087	Zinc finger C2H2-type	-
ZHTRGene009667	7ddfb85947e360d3215072130c54cba6	900	Pfam	PF07776	Zinc-finger associated domain (zf-AD)	10	80	9.8e-09	T	01-09-2023	IPR012934	Zinc finger, AD-type	GO:0005634|GO:0008270
ZHTRGene009667	7ddfb85947e360d3215072130c54cba6	900	SUPERFAMILY	SSF57667	beta-beta-alpha zinc fingers	585	641	5.65e-16	T	01-09-2023	IPR036236	Zinc finger C2H2 superfamily	-
ZHTRGene009667	7ddfb85947e360d3215072130c54cba6	900	SMART	SM00355	c2h2final6	297	319	3.6	T	01-09-2023	IPR013087	Zinc finger C2H2-type	-
ZHTRGene009667	7ddfb85947e360d3215072130c54cba6	900	SMART	SM00355	c2h2final6	604	626	1.9	T	01-09-2023	IPR013087	Zinc finger C2H2-type	-
ZHTRGene009667	7ddfb85947e360d3215072130c54cba6	900	SMART	SM00355	c2h2final6	403	425	0.0018	T	01-09-2023	IPR013087	Zinc finger C2H2-type	-
ZHTRGene009667	7ddfb85947e360d3215072130c54cba6	900	SMART	SM00355	c2h2final6	548	570	4.7e-05	T	01-09-2023	IPR013087	Zinc finger C2H2-type	-
ZHTRGene009667	7ddfb85947e360d3215072130c54cba6	900	SMART	SM00355	c2h2final6	324	348	0.062	T	01-09-2023	IPR013087	Zinc finger C2H2-type	-
ZHTRGene009667	7ddfb85947e360d3215072130c54cba6	900	SMART	SM00355	c2h2final6	576	598	0.0097	T	01-09-2023	IPR013087	Zinc finger C2H2-type	-
ZHTRGene009667	7ddfb85947e360d3215072130c54cba6	900	SMART	SM00355	c2h2final6	492	514	0.0078	T	01-09-2023	IPR013087	Zinc finger C2H2-type	-
ZHTRGene009667	7ddfb85947e360d3215072130c54cba6	900	SMART	SM00355	c2h2final6	520	542	1.1	T	01-09-2023	IPR013087	Zinc finger C2H2-type	-
ZHTRGene009667	7ddfb85947e360d3215072130c54cba6	900	SMART	SM00355	c2h2final6	464	486	0.0015	T	01-09-2023	IPR013087	Zinc finger C2H2-type	-
ZHTRGene009667	7ddfb85947e360d3215072130c54cba6	900	SMART	SM00355	c2h2final6	436	459	0.091	T	01-09-2023	IPR013087	Zinc finger C2H2-type	-
ZHTRGene009667	7ddfb85947e360d3215072130c54cba6	900	SMART	SM00355	c2h2final6	632	654	0.0023	T	01-09-2023	IPR013087	Zinc finger C2H2-type	-
ZHTRGene009667	7ddfb85947e360d3215072130c54cba6	900	SMART	SM00355	c2h2final6	660	682	0.0015	T	01-09-2023	IPR013087	Zinc finger C2H2-type	-
ZHTRGene009667	7ddfb85947e360d3215072130c54cba6	900	SMART	SM00355	c2h2final6	374	397	0.005	T	01-09-2023	IPR013087	Zinc finger C2H2-type	-
ZHTRGene009667	7ddfb85947e360d3215072130c54cba6	900	SUPERFAMILY	SSF57667	beta-beta-alpha zinc fingers	529	585	5.72e-20	T	01-09-2023	IPR036236	Zinc finger C2H2 superfamily	-
ZHTRGene009667	7ddfb85947e360d3215072130c54cba6	900	SUPERFAMILY	SSF57667	beta-beta-alpha zinc fingers	296	345	1.47e-07	T	01-09-2023	IPR036236	Zinc finger C2H2 superfamily	-
ZHTRGene009667	7ddfb85947e360d3215072130c54cba6	900	SMART	SM00868	zf_AD_2	10	84	0.0011	T	01-09-2023	IPR012934	Zinc finger, AD-type	GO:0005634|GO:0008270
ZHTRGene009667	7ddfb85947e360d3215072130c54cba6	900	SUPERFAMILY	SSF57716	Glucocorticoid receptor-like (DNA-binding domain)	9	84	1.71e-12	T	01-09-2023	-	-
ZHTRGene009667	7ddfb85947e360d3215072130c54cba6	900	SUPERFAMILY	SSF57667	beta-beta-alpha zinc fingers	473	529	4.32e-17	T	01-09-2023	IPR036236	Zinc finger C2H2 superfamily	-
ZHTRGene009667	7ddfb85947e360d3215072130c54cba6	900	SUPERFAMILY	SSF57667	beta-beta-alpha zinc fingers	375	425	9.64e-13	T	01-09-2023	IPR036236	Zinc finger C2H2 superfamily	-
ZHTRGene009667	7ddfb85947e360d3215072130c54cba6	900	SUPERFAMILY	SSF57667	beta-beta-alpha zinc fingers	435	486	9.34e-12	T	01-09-2023	IPR036236	Zinc finger C2H2 superfamily	-
ZHTRGene009667	7ddfb85947e360d3215072130c54cba6	900	SUPERFAMILY	SSF57667	beta-beta-alpha zinc fingers	626	678	1.94e-17	T	01-09-2023	IPR036236	Zinc finger C2H2 superfamily	-
ZHTRGene000079	398d71fb71aab4e5aed378ec3158c5d0	344	NCBIfam	NF038123	spondin domain	56	189	1.1e-19	T	01-09-2023	IPR009465	Spondin, N-terminal	-
ZHTRGene000079	398d71fb71aab4e5aed378ec3158c5d0	344	SMART	SM00209	TSP1_2	287	338	5.5e-12	T	01-09-2023	IPR000884	Thrombospondin type-1 (TSP1) repeat	-
ZHTRGene000079	398d71fb71aab4e5aed378ec3158c5d0	344	Pfam	PF19028	Spondin-like TSP1 domain	285	337	7.5e-15	T	01-09-2023	IPR044004	Spondin-like TSP1 domain	-
ZHTRGene000079	398d71fb71aab4e5aed378ec3158c5d0	344	SUPERFAMILY	SSF82895	TSP-1 type 1 repeat	284	331	4.58e-11	T	01-09-2023	IPR036383	Thrombospondin type-1 (TSP1) repeat superfamily	-
ZHTRGene000079	398d71fb71aab4e5aed378ec3158c5d0	344	Pfam	PF06468	Spondin_N	30	220	2.5e-61	T	01-09-2023	IPR009465	Spondin, N-terminal	-
ZHTRGene008887	992ca07cfe5a785cd01fe2ab6ffbd6df	328	Pfam	PF15882	Domain of unknown function (DUF4735)	47	314	1.3e-37	T	01-09-2023	IPR031751	Protein of unknown function DUF4735	-
ZHTRGene007738	8cd1659eded4f8c779deeb1272792779	319	Pfam	PF00153	Mitochondrial carrier protein	33	128	2.7e-22	T	01-09-2023	IPR018108	Mitochondrial substrate/solute carrier	-
ZHTRGene007738	8cd1659eded4f8c779deeb1272792779	319	Pfam	PF00153	Mitochondrial carrier protein	132	218	1.9e-20	T	01-09-2023	IPR018108	Mitochondrial substrate/solute carrier	-
ZHTRGene007738	8cd1659eded4f8c779deeb1272792779	319	Pfam	PF00153	Mitochondrial carrier protein	224	319	4.7e-22	T	01-09-2023	IPR018108	Mitochondrial substrate/solute carrier	-
ZHTRGene007738	8cd1659eded4f8c779deeb1272792779	319	SUPERFAMILY	SSF103506	Mitochondrial carrier	32	315	5.49e-81	T	01-09-2023	IPR023395	Mitochondrial carrier domain superfamily	-
ZHTRGene008944	e0af47fcfb8d7fb989d733918464fcb1	1358	SUPERFAMILY	SSF90123	ABC transporter transmembrane region	792	1074	1.57e-20	T	01-09-2023	IPR036640	ABC transporter type 1, transmembrane domain superfamily	GO:0005524|GO:0016020
ZHTRGene008944	e0af47fcfb8d7fb989d733918464fcb1	1358	Pfam	PF00005	ABC transporter	1132	1278	2.5e-20	T	01-09-2023	IPR003439	ABC transporter-like, ATP-binding domain	GO:0005524
ZHTRGene008944	e0af47fcfb8d7fb989d733918464fcb1	1358	SMART	SM00382	AAA_5	518	688	1.7e-09	T	01-09-2023	IPR003593	AAA+ ATPase domain	GO:0016887
ZHTRGene008944	e0af47fcfb8d7fb989d733918464fcb1	1358	SMART	SM00382	AAA_5	1140	1333	5.5	T	01-09-2023	IPR003593	AAA+ ATPase domain	GO:0016887
ZHTRGene008944	e0af47fcfb8d7fb989d733918464fcb1	1358	Pfam	PF00005	ABC transporter	509	641	9.3e-13	T	01-09-2023	IPR003439	ABC transporter-like, ATP-binding domain	GO:0005524
ZHTRGene008944	e0af47fcfb8d7fb989d733918464fcb1	1358	SUPERFAMILY	SSF90123	ABC transporter transmembrane region	143	394	2.35e-10	T	01-09-2023	IPR036640	ABC transporter type 1, transmembrane domain superfamily	GO:0005524|GO:0016020
ZHTRGene008944	e0af47fcfb8d7fb989d733918464fcb1	1358	SUPERFAMILY	SSF52540	P-loop containing nucleoside triphosphate hydrolases	1103	1339	6.92e-51	T	01-09-2023	IPR027417	P-loop containing nucleoside triphosphate hydrolase	-
ZHTRGene008944	e0af47fcfb8d7fb989d733918464fcb1	1358	SUPERFAMILY	SSF52540	P-loop containing nucleoside triphosphate hydrolases	506	711	4.85e-40	T	01-09-2023	IPR027417	P-loop containing nucleoside triphosphate hydrolase	-
ZHTRGene008944	e0af47fcfb8d7fb989d733918464fcb1	1358	Pfam	PF00664	ABC transporter transmembrane region	188	394	4.3e-06	T	01-09-2023	IPR011527	ABC transporter type 1, transmembrane domain	GO:0005524|GO:0016020|GO:0055085|GO:0140359
ZHTRGene008944	e0af47fcfb8d7fb989d733918464fcb1	1358	Pfam	PF00664	ABC transporter transmembrane region	831	1036	2.7e-08	T	01-09-2023	IPR011527	ABC transporter type 1, transmembrane domain	GO:0005524|GO:0016020|GO:0055085|GO:0140359
ZHTRGene004079	4b1450d9d734d47d6720b161e323a534	3418	Pfam	PF00443	Ubiquitin carboxyl-terminal hydrolase	1858	2236	3.6e-44	T	01-09-2023	IPR001394	Peptidase C19, ubiquitin carboxyl-terminal hydrolase	GO:0004843|GO:0016579
ZHTRGene004079	4b1450d9d734d47d6720b161e323a534	3418	SUPERFAMILY	SSF48371	ARM repeat	2385	3367	4.87e-12	T	01-09-2023	IPR016024	Armadillo-type fold	-
ZHTRGene004079	4b1450d9d734d47d6720b161e323a534	3418	CDD	cd02659	peptidase_C19C	1856	2237	3.38305e-141	T	01-09-2023	-	-
ZHTRGene004079	4b1450d9d734d47d6720b161e323a534	3418	SUPERFAMILY	SSF54001	Cysteine proteinases	1854	2237	1.22e-82	T	01-09-2023	IPR038765	Papain-like cysteine peptidase superfamily	-
ZHTRGene004079	4b1450d9d734d47d6720b161e323a534	3418	Pfam	PF12030	Domain of unknown function (DUF3517)	2379	2703	9.4e-14	T	01-09-2023	IPR021905	Domain of unknown function DUF3517	-
ZHTRGene004079	4b1450d9d734d47d6720b161e323a534	3418	SUPERFAMILY	SSF48371	ARM repeat	1041	1842	1.15e-05	T	01-09-2023	IPR016024	Armadillo-type fold	-
ZHTRGene006098	1d79eb092b3bea94b2f86722dc03a6d9	140	Pfam	PF04904	NAB conserved region 1 (NCD1)	11	85	8.5e-42	T	01-09-2023	IPR006988	Nab, N-terminal	GO:0003712|GO:0005634|GO:0006355
ZHTRGene006339	a93709c6fb869bc8f66f67a8e34e133e	526	SUPERFAMILY	SSF53067	Actin-like ATPase domain	283	520	4.15e-32	T	01-09-2023	IPR043129	ATPase, nucleotide binding domain	-
ZHTRGene006339	a93709c6fb869bc8f66f67a8e34e133e	526	Pfam	PF00370	FGGY family of carbohydrate kinases, N-terminal domain	127	281	1.9e-14	T	01-09-2023	IPR018484	Carbohydrate kinase, FGGY, N-terminal	GO:0005975|GO:0016301
ZHTRGene006339	a93709c6fb869bc8f66f67a8e34e133e	526	SUPERFAMILY	SSF53067	Actin-like ATPase domain	6	281	9.5e-41	T	01-09-2023	IPR043129	ATPase, nucleotide binding domain	-
ZHTRGene006339	a93709c6fb869bc8f66f67a8e34e133e	526	CDD	cd07776	FGGY_D-XK_euk	5	473	0	T	01-09-2023	IPR042024	D-xylulose kinase	GO:0004856|GO:0042732
ZHTRGene006339	a93709c6fb869bc8f66f67a8e34e133e	526	Pfam	PF02782	FGGY family of carbohydrate kinases, C-terminal domain	290	472	9.4e-20	T	01-09-2023	IPR018485	Carbohydrate kinase, FGGY, C-terminal	GO:0005975|GO:0016301
ZHTRGene002600	278cf212f036e665e1aa5b57ea149167	68	Pfam	PF05835	Synaphin protein	2	58	3.9e-10	T	01-09-2023	IPR008849	Synaphin	GO:0006836|GO:0019905
ZHTRGene015126	6fcafcc5962b9ddf5884d2966c4145bd	366	SUPERFAMILY	SSF51735	NAD(P)-binding Rossmann-fold domains	152	309	2.2e-34	T	01-09-2023	IPR036291	NAD(P)-binding domain superfamily	-
ZHTRGene015126	6fcafcc5962b9ddf5884d2966c4145bd	366	SUPERFAMILY	SSF50129	GroES-like	36	182	4.57e-27	T	01-09-2023	IPR011032	GroES-like superfamily	-
ZHTRGene015126	6fcafcc5962b9ddf5884d2966c4145bd	366	SMART	SM00829	PKS_ER_names_mod	43	361	1.3e-16	T	01-09-2023	IPR020843	Polyketide synthase, enoylreductase domain	GO:0016491
ZHTRGene015126	6fcafcc5962b9ddf5884d2966c4145bd	366	Pfam	PF00107	Zinc-binding dehydrogenase	189	310	1.5e-21	T	01-09-2023	IPR013149	Alcohol dehydrogenase-like, C-terminal	-
ZHTRGene015126	6fcafcc5962b9ddf5884d2966c4145bd	366	Pfam	PF08240	Alcohol dehydrogenase GroES-like domain	62	122	3.5e-14	T	01-09-2023	IPR013154	Alcohol dehydrogenase-like, N-terminal	-
ZHTRGene009761	5e27cf13c463266a51747ad54a456677	369	SMART	SM00364	LRR_bac_2	118	137	540	T	01-09-2023	-	-
ZHTRGene009761	5e27cf13c463266a51747ad54a456677	369	SMART	SM00364	LRR_bac_2	192	209	130	T	01-09-2023	-	-
ZHTRGene009761	5e27cf13c463266a51747ad54a456677	369	SMART	SM00364	LRR_bac_2	46	65	240	T	01-09-2023	-	-
ZHTRGene009761	5e27cf13c463266a51747ad54a456677	369	SMART	SM00364	LRR_bac_2	142	161	5.1	T	01-09-2023	-	-
ZHTRGene009761	5e27cf13c463266a51747ad54a456677	369	SMART	SM00364	LRR_bac_2	70	89	500	T	01-09-2023	-	-
ZHTRGene009761	5e27cf13c463266a51747ad54a456677	369	SMART	SM00364	LRR_bac_2	214	233	17	T	01-09-2023	-	-
ZHTRGene009761	5e27cf13c463266a51747ad54a456677	369	SUPERFAMILY	SSF52058	L domain-like	23	328	1.09e-56	T	01-09-2023	-	-
ZHTRGene009761	5e27cf13c463266a51747ad54a456677	369	SMART	SM00082	lrrct1	320	368	4.7e-05	T	01-09-2023	IPR000483	Cysteine-rich flanking region, C-terminal	-
ZHTRGene009761	5e27cf13c463266a51747ad54a456677	369	Pfam	PF13855	Leucine rich repeat	121	179	1.3e-13	T	01-09-2023	IPR001611	Leucine-rich repeat	GO:0005515
ZHTRGene009761	5e27cf13c463266a51747ad54a456677	369	Pfam	PF13855	Leucine rich repeat	215	275	5.7e-13	T	01-09-2023	IPR001611	Leucine-rich repeat	GO:0005515
ZHTRGene009761	5e27cf13c463266a51747ad54a456677	369	Pfam	PF13855	Leucine rich repeat	51	107	5.5e-12	T	01-09-2023	IPR001611	Leucine-rich repeat	GO:0005515
ZHTRGene009761	5e27cf13c463266a51747ad54a456677	369	SMART	SM00369	LRR_typ_2	262	285	0.88	T	01-09-2023	IPR003591	Leucine-rich repeat, typical subtype	-
ZHTRGene009761	5e27cf13c463266a51747ad54a456677	369	SMART	SM00369	LRR_typ_2	45	69	130	T	01-09-2023	IPR003591	Leucine-rich repeat, typical subtype	-
ZHTRGene009761	5e27cf13c463266a51747ad54a456677	369	SMART	SM00369	LRR_typ_2	191	213	6.1	T	01-09-2023	IPR003591	Leucine-rich repeat, typical subtype	-
ZHTRGene009761	5e27cf13c463266a51747ad54a456677	369	SMART	SM00369	LRR_typ_2	287	309	23	T	01-09-2023	IPR003591	Leucine-rich repeat, typical subtype	-
ZHTRGene009761	5e27cf13c463266a51747ad54a456677	369	SMART	SM00369	LRR_typ_2	70	93	0.53	T	01-09-2023	IPR003591	Leucine-rich repeat, typical subtype	-
ZHTRGene009761	5e27cf13c463266a51747ad54a456677	369	SMART	SM00369	LRR_typ_2	144	165	0.37	T	01-09-2023	IPR003591	Leucine-rich repeat, typical subtype	-
ZHTRGene009761	5e27cf13c463266a51747ad54a456677	369	SMART	SM00369	LRR_typ_2	214	237	0.37	T	01-09-2023	IPR003591	Leucine-rich repeat, typical subtype	-
ZHTRGene009761	5e27cf13c463266a51747ad54a456677	369	SMART	SM00369	LRR_typ_2	166	189	50	T	01-09-2023	IPR003591	Leucine-rich repeat, typical subtype	-
ZHTRGene009761	5e27cf13c463266a51747ad54a456677	369	SMART	SM00369	LRR_typ_2	239	261	17	T	01-09-2023	IPR003591	Leucine-rich repeat, typical subtype	-
ZHTRGene009761	5e27cf13c463266a51747ad54a456677	369	SMART	SM00369	LRR_typ_2	118	141	0.17	T	01-09-2023	IPR003591	Leucine-rich repeat, typical subtype	-
ZHTRGene009761	5e27cf13c463266a51747ad54a456677	369	SMART	SM00369	LRR_typ_2	95	117	98	T	01-09-2023	IPR003591	Leucine-rich repeat, typical subtype	-
ZHTRGene011418	a1f9765bfe1579a1f1e2b3f1b6add929	974	SMART	SM00320	WD40_4	837	879	9	T	01-09-2023	IPR001680	WD40 repeat	GO:0005515
ZHTRGene011418	a1f9765bfe1579a1f1e2b3f1b6add929	974	SMART	SM00320	WD40_4	451	491	110	T	01-09-2023	IPR001680	WD40 repeat	GO:0005515
ZHTRGene011418	a1f9765bfe1579a1f1e2b3f1b6add929	974	SMART	SM00320	WD40_4	312	353	120	T	01-09-2023	IPR001680	WD40 repeat	GO:0005515
ZHTRGene011418	a1f9765bfe1579a1f1e2b3f1b6add929	974	SMART	SM00320	WD40_4	226	264	0.019	T	01-09-2023	IPR001680	WD40 repeat	GO:0005515
ZHTRGene011418	a1f9765bfe1579a1f1e2b3f1b6add929	974	SMART	SM00320	WD40_4	886	926	0.87	T	01-09-2023	IPR001680	WD40 repeat	GO:0005515
ZHTRGene011418	a1f9765bfe1579a1f1e2b3f1b6add929	974	SMART	SM00320	WD40_4	677	718	19	T	01-09-2023	IPR001680	WD40 repeat	GO:0005515
ZHTRGene011418	a1f9765bfe1579a1f1e2b3f1b6add929	974	SMART	SM00320	WD40_4	174	213	0.0003	T	01-09-2023	IPR001680	WD40 repeat	GO:0005515
ZHTRGene011418	a1f9765bfe1579a1f1e2b3f1b6add929	974	SMART	SM00320	WD40_4	406	444	6.4	T	01-09-2023	IPR001680	WD40 repeat	GO:0005515
ZHTRGene011418	a1f9765bfe1579a1f1e2b3f1b6add929	974	SMART	SM00320	WD40_4	82	123	410	T	01-09-2023	IPR001680	WD40 repeat	GO:0005515
ZHTRGene011418	a1f9765bfe1579a1f1e2b3f1b6add929	974	SMART	SM00320	WD40_4	267	307	1.2e-06	T	01-09-2023	IPR001680	WD40 repeat	GO:0005515
ZHTRGene011418	a1f9765bfe1579a1f1e2b3f1b6add929	974	Pfam	PF00400	WD domain, G-beta repeat	178	212	0.012	T	01-09-2023	IPR001680	WD40 repeat	GO:0005515
ZHTRGene011418	a1f9765bfe1579a1f1e2b3f1b6add929	974	Pfam	PF00400	WD domain, G-beta repeat	270	306	7e-05	T	01-09-2023	IPR001680	WD40 repeat	GO:0005515
ZHTRGene011418	a1f9765bfe1579a1f1e2b3f1b6add929	974	SUPERFAMILY	SSF50978	WD40 repeat-like	157	492	1.95e-38	T	01-09-2023	IPR036322	WD40-repeat-containing domain superfamily	GO:0005515
ZHTRGene011418	a1f9765bfe1579a1f1e2b3f1b6add929	974	SUPERFAMILY	SSF50978	WD40 repeat-like	604	931	2.93e-19	T	01-09-2023	IPR036322	WD40-repeat-containing domain superfamily	GO:0005515
ZHTRGene011418	a1f9765bfe1579a1f1e2b3f1b6add929	974	SUPERFAMILY	SSF50978	WD40 repeat-like	15	244	8.61e-15	T	01-09-2023	IPR036322	WD40-repeat-containing domain superfamily	GO:0005515
ZHTRGene005272	aaab72ed67d3f05aba76c41991273007	121	Pfam	PF00379	Insect cuticle protein	52	104	1.5e-14	T	01-09-2023	IPR000618	Insect cuticle protein	-
ZHTRGene008241	171a5c5dbbf35f2bed1236dc816d01ed	358	Pfam	PF00962	Adenosine deaminase	15	352	1.5e-80	T	01-09-2023	IPR001365	Adenosine deaminase domain	GO:0019239
ZHTRGene008241	171a5c5dbbf35f2bed1236dc816d01ed	358	NCBIfam	TIGR01430	adenosine deaminase	14	350	2.7e-81	T	01-09-2023	IPR006330	Adenosine/adenine deaminase	GO:0019239
ZHTRGene008241	171a5c5dbbf35f2bed1236dc816d01ed	358	SUPERFAMILY	SSF51556	Metallo-dependent hydrolases	11	356	1.18e-58	T	01-09-2023	IPR032466	Metal-dependent hydrolase	-
ZHTRGene013572	b6cd616f549bb96c39eb3c5edbd41af1	716	SMART	SM00082	lrrct1	362	415	5.2e-08	T	01-09-2023	IPR000483	Cysteine-rich flanking region, C-terminal	-
ZHTRGene013572	b6cd616f549bb96c39eb3c5edbd41af1	716	SUPERFAMILY	SSF52058	L domain-like	92	379	6.97e-53	T	01-09-2023	-	-
ZHTRGene013572	b6cd616f549bb96c39eb3c5edbd41af1	716	SMART	SM00369	LRR_typ_2	279	302	0.71	T	01-09-2023	IPR003591	Leucine-rich repeat, typical subtype	-
ZHTRGene013572	b6cd616f549bb96c39eb3c5edbd41af1	716	SMART	SM00369	LRR_typ_2	255	278	0.004	T	01-09-2023	IPR003591	Leucine-rich repeat, typical subtype	-
ZHTRGene013572	b6cd616f549bb96c39eb3c5edbd41af1	716	SMART	SM00369	LRR_typ_2	303	326	4.9	T	01-09-2023	IPR003591	Leucine-rich repeat, typical subtype	-
ZHTRGene013572	b6cd616f549bb96c39eb3c5edbd41af1	716	SMART	SM00369	LRR_typ_2	160	183	0.013	T	01-09-2023	IPR003591	Leucine-rich repeat, typical subtype	-
ZHTRGene013572	b6cd616f549bb96c39eb3c5edbd41af1	716	SMART	SM00369	LRR_typ_2	231	254	0.033	T	01-09-2023	IPR003591	Leucine-rich repeat, typical subtype	-
ZHTRGene013572	b6cd616f549bb96c39eb3c5edbd41af1	716	SMART	SM00369	LRR_typ_2	184	207	21	T	01-09-2023	IPR003591	Leucine-rich repeat, typical subtype	-
ZHTRGene013572	b6cd616f549bb96c39eb3c5edbd41af1	716	SMART	SM00369	LRR_typ_2	136	159	0.00077	T	01-09-2023	IPR003591	Leucine-rich repeat, typical subtype	-
ZHTRGene013572	b6cd616f549bb96c39eb3c5edbd41af1	716	SMART	SM00369	LRR_typ_2	327	350	7.7	T	01-09-2023	IPR003591	Leucine-rich repeat, typical subtype	-
ZHTRGene013572	b6cd616f549bb96c39eb3c5edbd41af1	716	Pfam	PF13855	Leucine rich repeat	139	197	2.7e-14	T	01-09-2023	IPR001611	Leucine-rich repeat	GO:0005515
ZHTRGene013572	b6cd616f549bb96c39eb3c5edbd41af1	716	Pfam	PF13855	Leucine rich repeat	256	314	7.5e-15	T	01-09-2023	IPR001611	Leucine-rich repeat	GO:0005515
ZHTRGene013572	b6cd616f549bb96c39eb3c5edbd41af1	716	SMART	SM00365	LRR_sd22_2	255	276	250	T	01-09-2023	-	-
ZHTRGene013572	b6cd616f549bb96c39eb3c5edbd41af1	716	SMART	SM00365	LRR_sd22_2	160	181	92	T	01-09-2023	-	-
ZHTRGene013572	b6cd616f549bb96c39eb3c5edbd41af1	716	SMART	SM00365	LRR_sd22_2	136	157	91	T	01-09-2023	-	-
ZHTRGene013572	b6cd616f549bb96c39eb3c5edbd41af1	716	SMART	SM00365	LRR_sd22_2	279	300	57	T	01-09-2023	-	-
ZHTRGene014077	990c3dfed13ff13fc21e9d554b224ad9	136	Pfam	PF01776	Ribosomal L22e protein family	24	131	4.1e-49	T	01-09-2023	IPR002671	Ribosomal protein L22e	GO:0003735|GO:0005840|GO:0006412
ZHTRGene000151	93af6d1941768bf642390ad97aed130c	344	SMART	SM00343	c2hcfinal6	207	223	0.14	T	01-09-2023	IPR001878	Zinc finger, CCHC-type	GO:0003676|GO:0008270
ZHTRGene000151	93af6d1941768bf642390ad97aed130c	344	SMART	SM00343	c2hcfinal6	246	262	0.16	T	01-09-2023	IPR001878	Zinc finger, CCHC-type	GO:0003676|GO:0008270
ZHTRGene011706	a0a6d745124acabdb3d4ec564fb9a891	452	SUPERFAMILY	SSF53335	S-adenosyl-L-methionine-dependent methyltransferases	107	446	2.35e-50	T	01-09-2023	IPR029063	S-adenosyl-L-methionine-dependent methyltransferase superfamily	-
ZHTRGene011706	a0a6d745124acabdb3d4ec564fb9a891	452	Pfam	PF02475	Met-10+ like-protein	114	313	4.2e-29	T	01-09-2023	IPR030382	SAM-dependent methyltransferase TRM5/TYW2-type	-
ZHTRGene011706	a0a6d745124acabdb3d4ec564fb9a891	452	CDD	cd02440	AdoMet_MTases	218	316	0.000237473	T	01-09-2023	-	-
ZHTRGene001372	6481caff2a281541275178a1a27e303b	283	CDD	cd14978	7tmA_FMRFamide_R-like	9	213	4.89257e-54	T	01-09-2023	-	-
ZHTRGene001372	6481caff2a281541275178a1a27e303b	283	Pfam	PF00001	7 transmembrane receptor (rhodopsin family)	5	202	9e-20	T	01-09-2023	IPR000276	G protein-coupled receptor, rhodopsin-like	GO:0004930|GO:0007186|GO:0016020
ZHTRGene001372	6481caff2a281541275178a1a27e303b	283	SUPERFAMILY	SSF81321	Family A G protein-coupled receptor-like	8	237	5.86e-37	T	01-09-2023	-	-
ZHTRGene014049	6d38acaef52d5edfc3e6f7015f3a8026	587	SUPERFAMILY	SSF82549	DAK1/DegV-like	14	338	5.49e-102	T	01-09-2023	-	-
ZHTRGene014049	6d38acaef52d5edfc3e6f7015f3a8026	587	Pfam	PF02734	DAK2 domain	404	577	6.4e-44	T	01-09-2023	IPR004007	DhaL domain	GO:0004371|GO:0006071
ZHTRGene014049	6d38acaef52d5edfc3e6f7015f3a8026	587	Pfam	PF02733	Dak1 domain	20	335	2.6e-107	T	01-09-2023	IPR004006	DhaK domain	GO:0004371|GO:0006071
ZHTRGene014049	6d38acaef52d5edfc3e6f7015f3a8026	587	SMART	SM01120	Dak2_2	402	578	9.3e-44	T	01-09-2023	IPR004007	DhaL domain	GO:0004371|GO:0006071
ZHTRGene014049	6d38acaef52d5edfc3e6f7015f3a8026	587	SUPERFAMILY	SSF101473	DhaL-like	371	578	1.01e-47	T	01-09-2023	IPR036117	DhaL domain superfamily	GO:0004371|GO:0006071
ZHTRGene001545	293ebafc0ed0a78b32d2c12c042545d4	490	CDD	cd20651	CYP15A1-like	65	484	0	T	01-09-2023	-	-
ZHTRGene001545	293ebafc0ed0a78b32d2c12c042545d4	490	Pfam	PF00067	Cytochrome P450	27	483	6.9e-93	T	01-09-2023	IPR001128	Cytochrome P450	GO:0004497|GO:0005506|GO:0016705|GO:0020037
ZHTRGene001545	293ebafc0ed0a78b32d2c12c042545d4	490	SUPERFAMILY	SSF48264	Cytochrome P450	27	489	7.6e-107	T	01-09-2023	IPR036396	Cytochrome P450 superfamily	GO:0004497|GO:0005506|GO:0016705|GO:0020037
ZHTRGene015999	7fd60cd10d93f518f34a33e58c4ecd3d	422	Pfam	PF08395	7tm Chemosensory receptor	48	420	1.4e-15	T	01-09-2023	IPR013604	7TM chemoreceptor	GO:0016020|GO:0050909
ZHTRGene015305	f9eb3d2745a9adf7d1c2e4ecc4fe53b8	467	CDD	cd10470	FAM20B_C	250	457	1.15671e-123	T	01-09-2023	-	-
ZHTRGene015305	f9eb3d2745a9adf7d1c2e4ecc4fe53b8	467	Pfam	PF06702	Golgi casein kinase, C-terminal, Fam20	250	461	3.8e-84	T	01-09-2023	IPR009581	FAM20, C-terminal	-
ZHTRGene007735	3e47b2a5a025a028b3a7ebbc80df9e04	2512	SUPERFAMILY	SSF46942	Elongation factor TFIIS domain 2	1314	1414	1.02e-24	T	01-09-2023	IPR036575	Transcription elongation factor S-II, central domain superfamily	GO:0006351
ZHTRGene007735	3e47b2a5a025a028b3a7ebbc80df9e04	2512	CDD	cd15552	PHD_PHF3_like	873	922	1.40113e-33	T	01-09-2023	-	-
ZHTRGene007735	3e47b2a5a025a028b3a7ebbc80df9e04	2512	SMART	SM00592	122neu5	1052	1096	1.2e-06	T	01-09-2023	IPR006576	BRK domain	GO:0005515
ZHTRGene007735	3e47b2a5a025a028b3a7ebbc80df9e04	2512	Pfam	PF07744	SPOC domain	1689	1830	4.3e-24	T	01-09-2023	IPR012921	Spen paralogue and orthologue SPOC, C-terminal	-
ZHTRGene007735	3e47b2a5a025a028b3a7ebbc80df9e04	2512	SUPERFAMILY	SSF160481	BRK domain-like	1042	1096	2.62e-12	T	01-09-2023	IPR037259	BRK domain superfamily	-
ZHTRGene007735	3e47b2a5a025a028b3a7ebbc80df9e04	2512	Pfam	PF00628	PHD-finger	874	924	4.4e-11	T	01-09-2023	IPR019787	Zinc finger, PHD-finger	-
ZHTRGene007735	3e47b2a5a025a028b3a7ebbc80df9e04	2512	CDD	cd21541	SPOC_PHF3-like	1690	1830	5.42614e-77	T	01-09-2023	-	-
ZHTRGene007735	3e47b2a5a025a028b3a7ebbc80df9e04	2512	Pfam	PF07500	Transcription factor S-II (TFIIS), central domain	1316	1428	3.9e-29	T	01-09-2023	IPR003618	Transcription elongation factor S-II, central domain	GO:0006351
ZHTRGene007735	3e47b2a5a025a028b3a7ebbc80df9e04	2512	SMART	SM00249	PHD_3	873	923	1.7e-11	T	01-09-2023	IPR001965	Zinc finger, PHD-type	-
ZHTRGene007735	3e47b2a5a025a028b3a7ebbc80df9e04	2512	Pfam	PF07533	BRK domain	1054	1093	9.2e-15	T	01-09-2023	IPR006576	BRK domain	GO:0005515
ZHTRGene007735	3e47b2a5a025a028b3a7ebbc80df9e04	2512	SUPERFAMILY	SSF57903	FYVE/PHD zinc finger	860	926	9.3e-18	T	01-09-2023	IPR011011	Zinc finger, FYVE/PHD-type	-
ZHTRGene007735	3e47b2a5a025a028b3a7ebbc80df9e04	2512	SMART	SM00510	mid_6	1320	1421	2.1e-28	T	01-09-2023	IPR003618	Transcription elongation factor S-II, central domain	GO:0006351
ZHTRGene005714	78e03a7187c37505cb71ff2c0be79454	1729	Pfam	PF14228	Cell morphogenesis central region	383	445	2.8e-06	T	01-09-2023	IPR029473	Cell morphogenesis central region	-
ZHTRGene005714	78e03a7187c37505cb71ff2c0be79454	1729	Pfam	PF14228	Cell morphogenesis central region	557	657	2.1e-08	T	01-09-2023	IPR029473	Cell morphogenesis central region	-
ZHTRGene005714	78e03a7187c37505cb71ff2c0be79454	1729	Pfam	PF14228	Cell morphogenesis central region	129	212	0.00032	T	01-09-2023	IPR029473	Cell morphogenesis central region	-
ZHTRGene005714	78e03a7187c37505cb71ff2c0be79454	1729	Pfam	PF19421	Furry protein C-terminal	1373	1700	5.4e-43	T	01-09-2023	IPR045842	Protein furry, C-terminal	-
ZHTRGene005714	78e03a7187c37505cb71ff2c0be79454	1729	Pfam	PF19421	Furry protein C-terminal	1107	1317	6.3e-51	T	01-09-2023	IPR045842	Protein furry, C-terminal	-
ZHTRGene005714	78e03a7187c37505cb71ff2c0be79454	1729	Pfam	PF14225	Cell morphogenesis C-terminal	822	1074	3.3e-75	T	01-09-2023	IPR025481	Cell morphogenesis protein C-terminal	-
ZHTRGene016428	c07526bd033507974785139cf12f38da	318	CDD	cd16857	ING_ING1_2	20	107	2.53931e-34	T	01-09-2023	-	-
ZHTRGene016428	c07526bd033507974785139cf12f38da	318	Pfam	PF12998	Inhibitor of growth proteins N-terminal histone-binding	15	113	9.1e-28	T	01-09-2023	IPR024610	Inhibitor of growth protein, N-terminal histone-binding	-
ZHTRGene016428	c07526bd033507974785139cf12f38da	318	SUPERFAMILY	SSF57903	FYVE/PHD zinc finger	220	290	5.35e-22	T	01-09-2023	IPR011011	Zinc finger, FYVE/PHD-type	-
ZHTRGene016428	c07526bd033507974785139cf12f38da	318	SMART	SM01408	ING_2	15	113	1.2e-30	T	01-09-2023	IPR024610	Inhibitor of growth protein, N-terminal histone-binding	-
ZHTRGene016428	c07526bd033507974785139cf12f38da	318	CDD	cd15584	PHD_ING1_2	245	289	1.52406e-30	T	01-09-2023	IPR028643	Inhibitor of growth protein 1, PHD-type zinc finger	-
ZHTRGene016428	c07526bd033507974785139cf12f38da	318	SMART	SM00249	PHD_3	245	290	1.7e-10	T	01-09-2023	IPR001965	Zinc finger, PHD-type	-
ZHTRGene011066	2a7ae48ba2e9af072542bf33bde8408b	284	SUPERFAMILY	SSF50494	Trypsin-like serine proteases	27	241	8.77e-17	T	01-09-2023	IPR009003	Peptidase S1, PA clan	-
ZHTRGene011066	2a7ae48ba2e9af072542bf33bde8408b	284	Pfam	PF00089	Trypsin	28	226	4.9e-07	T	01-09-2023	IPR001254	Serine proteases, trypsin domain	GO:0004252|GO:0006508
ZHTRGene006955	51fb3752ef362facabe7518090dde8f8	2113	SUPERFAMILY	SSF51395	FMN-linked oxidoreductases	529	1273	2.52e-257	T	01-09-2023	-	-
ZHTRGene006955	51fb3752ef362facabe7518090dde8f8	2113	SUPERFAMILY	SSF46548	alpha-helical ferredoxin	1606	1763	2.2e-38	T	01-09-2023	-	-
ZHTRGene006955	51fb3752ef362facabe7518090dde8f8	2113	CDD	cd00982	gltB_C	1302	1551	5.86731e-131	T	01-09-2023	IPR002489	Glutamate synthase, alpha subunit, C-terminal	GO:0016491
ZHTRGene006955	51fb3752ef362facabe7518090dde8f8	2113	CDD	cd00713	GltS	61	473	0	T	01-09-2023	-	-
ZHTRGene006955	51fb3752ef362facabe7518090dde8f8	2113	Pfam	PF00310	Glutamine amidotransferases class-II	61	478	8.8e-171	T	01-09-2023	IPR017932	Glutamine amidotransferase type 2 domain	-
ZHTRGene006955	51fb3752ef362facabe7518090dde8f8	2113	Pfam	PF07992	Pyridine nucleotide-disulphide oxidoreductase	1753	2077	2.7e-26	T	01-09-2023	IPR023753	FAD/NAD(P)-binding domain	GO:0016491
ZHTRGene006955	51fb3752ef362facabe7518090dde8f8	2113	Pfam	PF01645	Conserved region in glutamate synthase	878	1244	2e-151	T	01-09-2023	IPR002932	Glutamate synthase domain	GO:0006537|GO:0015930|GO:0016638
ZHTRGene006955	51fb3752ef362facabe7518090dde8f8	2113	Pfam	PF14691	Dihydroprymidine dehydrogenase domain II, 4Fe-4S cluster	1643	1740	5.4e-21	T	01-09-2023	IPR028261	Dihydroprymidine dehydrogenase domain II	-
ZHTRGene006955	51fb3752ef362facabe7518090dde8f8	2113	CDD	cd02808	GltS_FMN	879	1258	1.43467e-164	T	01-09-2023	IPR002932	Glutamate synthase domain	GO:0006537|GO:0015930|GO:0016638
ZHTRGene006955	51fb3752ef362facabe7518090dde8f8	2113	NCBIfam	TIGR01317	glutamate synthase small subunit	1609	2095	1.7e-224	T	01-09-2023	IPR006005	Glutamate synthase, NADH/NADPH, small subunit 1	GO:0006537|GO:0016639
ZHTRGene006955	51fb3752ef362facabe7518090dde8f8	2113	SUPERFAMILY	SSF56235	N-terminal nucleophile aminohydrolases (Ntn hydrolases)	61	481	2.03e-138	T	01-09-2023	IPR029055	Nucleophile aminohydrolases, N-terminal	-
ZHTRGene006955	51fb3752ef362facabe7518090dde8f8	2113	SUPERFAMILY	SSF69336	Alpha subunit of glutamate synthase, C-terminal domain	1294	1560	3.01e-91	T	01-09-2023	IPR036485	Glutamate synthase, alpha subunit, C-terminal domain superfamily	GO:0016491
ZHTRGene006955	51fb3752ef362facabe7518090dde8f8	2113	Pfam	PF01493	GXGXG motif	1326	1512	3.2e-83	T	01-09-2023	IPR002489	Glutamate synthase, alpha subunit, C-terminal	GO:0016491
ZHTRGene006955	51fb3752ef362facabe7518090dde8f8	2113	Pfam	PF04898	Glutamate synthase central domain	531	815	4.2e-113	T	01-09-2023	IPR006982	Glutamate synthase, central-N	GO:0006807|GO:0015930
ZHTRGene006955	51fb3752ef362facabe7518090dde8f8	2113	SUPERFAMILY	SSF51971	Nucleotide-binding domain	1751	2022	7.18e-65	T	01-09-2023	-	-
ZHTRGene009800	7540dd0c2be95071c4aa054d1c48a7d4	218	SMART	SM00154	AN1_Zf_4	10	49	6.5e-07	T	01-09-2023	IPR000058	Zinc finger, AN1-type	GO:0008270
ZHTRGene009800	7540dd0c2be95071c4aa054d1c48a7d4	218	SMART	SM00154	AN1_Zf_4	100	139	0.00024	T	01-09-2023	IPR000058	Zinc finger, AN1-type	GO:0008270
ZHTRGene009800	7540dd0c2be95071c4aa054d1c48a7d4	218	SUPERFAMILY	SSF118310	AN1-like Zinc finger	5	49	3.92e-12	T	01-09-2023	IPR035896	AN1-like Zinc finger	-
ZHTRGene009800	7540dd0c2be95071c4aa054d1c48a7d4	218	Pfam	PF01428	AN1-like Zinc finger	100	136	1.7e-10	T	01-09-2023	IPR000058	Zinc finger, AN1-type	GO:0008270
ZHTRGene009800	7540dd0c2be95071c4aa054d1c48a7d4	218	Pfam	PF01428	AN1-like Zinc finger	10	49	7.2e-13	T	01-09-2023	IPR000058	Zinc finger, AN1-type	GO:0008270
ZHTRGene009800	7540dd0c2be95071c4aa054d1c48a7d4	218	SUPERFAMILY	SSF118310	AN1-like Zinc finger	86	149	6.15e-14	T	01-09-2023	IPR035896	AN1-like Zinc finger	-
ZHTRGene016897	ac5810ec8e068050998e9a1c81fe76fe	543	Pfam	PF02852	Pyridine nucleotide-disulphide oxidoreductase, dimerisation domain	417	527	7.7e-23	T	01-09-2023	IPR004099	Pyridine nucleotide-disulphide oxidoreductase, dimerisation domain	-
ZHTRGene016897	ac5810ec8e068050998e9a1c81fe76fe	543	NCBIfam	TIGR01438	thioredoxin and glutathione reductase	66	543	9.5e-150	T	01-09-2023	IPR006338	Thioredoxin/glutathione reductase selenoprotein	GO:0004791
ZHTRGene016897	ac5810ec8e068050998e9a1c81fe76fe	543	SUPERFAMILY	SSF51905	FAD/NAD(P)-binding domain	66	434	6.24e-40	T	01-09-2023	IPR036188	FAD/NAD(P)-binding domain superfamily	-
ZHTRGene016897	ac5810ec8e068050998e9a1c81fe76fe	543	SUPERFAMILY	SSF55424	FAD/NAD-linked reductases, dimerisation (C-terminal) domain	413	538	1.39e-25	T	01-09-2023	IPR016156	FAD/NAD-linked reductase, dimerisation domain superfamily	GO:0016491|GO:0050660
ZHTRGene016897	ac5810ec8e068050998e9a1c81fe76fe	543	Pfam	PF07992	Pyridine nucleotide-disulphide oxidoreductase	66	396	1.5e-50	T	01-09-2023	IPR023753	FAD/NAD(P)-binding domain	GO:0016491
ZHTRGene005038	3d8a52d3892422454be2abf7c0c3c36f	152	SMART	SM00737	pgtp_13	21	142	6.1e-05	T	01-09-2023	IPR003172	MD-2-related lipid-recognition domain	-
ZHTRGene005038	3d8a52d3892422454be2abf7c0c3c36f	152	Pfam	PF02221	ML domain	19	141	7.1e-10	T	01-09-2023	IPR003172	MD-2-related lipid-recognition domain	-
ZHTRGene005038	3d8a52d3892422454be2abf7c0c3c36f	152	SUPERFAMILY	SSF81296	E set domains	18	144	6.53e-18	T	01-09-2023	IPR014756	Immunoglobulin E-set	-
ZHTRGene002627	a6f81ec3ec6773d4b457f13418bd8428	951	Pfam	PF01391	Collagen triple helix repeat (20 copies)	492	546	2.2e-09	T	01-09-2023	IPR008160	Collagen triple helix repeat	-
ZHTRGene002627	a6f81ec3ec6773d4b457f13418bd8428	951	Pfam	PF01391	Collagen triple helix repeat (20 copies)	401	454	1e-08	T	01-09-2023	IPR008160	Collagen triple helix repeat	-
ZHTRGene002627	a6f81ec3ec6773d4b457f13418bd8428	951	Pfam	PF01391	Collagen triple helix repeat (20 copies)	324	378	1.3e-07	T	01-09-2023	IPR008160	Collagen triple helix repeat	-
ZHTRGene002627	a6f81ec3ec6773d4b457f13418bd8428	951	Pfam	PF01391	Collagen triple helix repeat (20 copies)	199	257	4.4e-09	T	01-09-2023	IPR008160	Collagen triple helix repeat	-
ZHTRGene002627	a6f81ec3ec6773d4b457f13418bd8428	951	Pfam	PF01391	Collagen triple helix repeat (20 copies)	276	335	1.2e-10	T	01-09-2023	IPR008160	Collagen triple helix repeat	-
ZHTRGene002627	a6f81ec3ec6773d4b457f13418bd8428	951	Pfam	PF01391	Collagen triple helix repeat (20 copies)	433	482	1.5e-06	T	01-09-2023	IPR008160	Collagen triple helix repeat	-
ZHTRGene002627	a6f81ec3ec6773d4b457f13418bd8428	951	Pfam	PF01391	Collagen triple helix repeat (20 copies)	178	229	1e-07	T	01-09-2023	IPR008160	Collagen triple helix repeat	-
ZHTRGene002627	a6f81ec3ec6773d4b457f13418bd8428	951	CDD	cd00247	Endostatin-like	751	920	3.46907e-98	T	01-09-2023	IPR010515	Collagenase NC10/endostatin	-
ZHTRGene002627	a6f81ec3ec6773d4b457f13418bd8428	951	Pfam	PF06482	Collagenase NC10 and Endostatin	754	920	4e-63	T	01-09-2023	IPR010515	Collagenase NC10/endostatin	-
ZHTRGene002627	a6f81ec3ec6773d4b457f13418bd8428	951	SUPERFAMILY	SSF56436	C-type lectin-like	752	919	5.96e-66	T	01-09-2023	IPR016187	C-type lectin fold	-
ZHTRGene002627	a6f81ec3ec6773d4b457f13418bd8428	951	Pfam	PF20010	Collagen trimerization domain	670	718	5.5e-16	T	01-09-2023	IPR045463	Collagen type XV/XVIII, trimerization domain	-
ZHTRGene001755	085b0c8f6300f651eca531c733969a41	586	SUPERFAMILY	SSF52833	Thioredoxin-like	3	98	1.55e-27	T	01-09-2023	IPR036249	Thioredoxin-like superfamily	-
ZHTRGene001755	085b0c8f6300f651eca531c733969a41	586	Pfam	PF02852	Pyridine nucleotide-disulphide oxidoreductase, dimerisation domain	459	570	6.6e-26	T	01-09-2023	IPR004099	Pyridine nucleotide-disulphide oxidoreductase, dimerisation domain	-
ZHTRGene001755	085b0c8f6300f651eca531c733969a41	586	CDD	cd03419	GRX_GRXh_1_2_like	14	95	8.38838e-31	T	01-09-2023	-	-
ZHTRGene001755	085b0c8f6300f651eca531c733969a41	586	SUPERFAMILY	SSF51905	FAD/NAD(P)-binding domain	103	427	1.51e-44	T	01-09-2023	IPR036188	FAD/NAD(P)-binding domain superfamily	-
ZHTRGene001755	085b0c8f6300f651eca531c733969a41	586	SUPERFAMILY	SSF55424	FAD/NAD-linked reductases, dimerisation (C-terminal) domain	456	581	2.23e-30	T	01-09-2023	IPR016156	FAD/NAD-linked reductase, dimerisation domain superfamily	GO:0016491|GO:0050660
ZHTRGene001755	085b0c8f6300f651eca531c733969a41	586	Pfam	PF07992	Pyridine nucleotide-disulphide oxidoreductase	105	439	4.7e-55	T	01-09-2023	IPR023753	FAD/NAD(P)-binding domain	GO:0016491
ZHTRGene001755	085b0c8f6300f651eca531c733969a41	586	NCBIfam	TIGR01438	thioredoxin and glutathione reductase	104	586	1.9e-210	T	01-09-2023	IPR006338	Thioredoxin/glutathione reductase selenoprotein	GO:0004791
ZHTRGene001755	085b0c8f6300f651eca531c733969a41	586	Pfam	PF00462	Glutaredoxin	15	77	1.2e-14	T	01-09-2023	IPR002109	Glutaredoxin	-
ZHTRGene016043	76fe3c946da55a03b6865a6ea60055d2	2084	Pfam	PF00162	Phosphoglycerate kinase	8	402	1.4e-141	T	01-09-2023	IPR001576	Phosphoglycerate kinase	GO:0004618|GO:0006096
ZHTRGene016043	76fe3c946da55a03b6865a6ea60055d2	2084	SUPERFAMILY	SSF53748	Phosphoglycerate kinase	3	403	1.53e-153	T	01-09-2023	IPR036043	Phosphoglycerate kinase superfamily	GO:0004618|GO:0006096
ZHTRGene016043	76fe3c946da55a03b6865a6ea60055d2	2084	CDD	cd00318	Phosphoglycerate_kinase	8	402	0	T	01-09-2023	IPR001576	Phosphoglycerate kinase	GO:0004618|GO:0006096
ZHTRGene015510	eef21ae97b62f5138da15b439e9d4a0f	134	Pfam	PF03226	Yippee zinc-binding/DNA-binding /Mis18, centromere assembly	36	127	2.5e-12	T	01-09-2023	IPR004910	Yippee/Mis18/Cereblon	-
ZHTRGene005746	8754b1a1754b6d88a07304bb3e870bd2	263	SMART	SM00700	jhbp	22	250	7.3e-43	T	01-09-2023	IPR010562	Haemolymph juvenile hormone binding	-
ZHTRGene005746	8754b1a1754b6d88a07304bb3e870bd2	263	Pfam	PF06585	Haemolymph juvenile hormone binding protein (JHBP)	13	249	1.7e-61	T	01-09-2023	IPR010562	Haemolymph juvenile hormone binding	-
ZHTRGene002182	16fb07c694b42d0f5ab2f10aa3b47b05	574	Pfam	PF08790	LYAR-type C2HC zinc finger	196	223	1.7e-13	T	01-09-2023	IPR014898	Zinc finger, C2H2, LYAR-type	-
ZHTRGene002182	16fb07c694b42d0f5ab2f10aa3b47b05	574	SUPERFAMILY	SSF57667	beta-beta-alpha zinc fingers	196	223	3.21e-08	T	01-09-2023	IPR036236	Zinc finger C2H2 superfamily	-
ZHTRGene002182	16fb07c694b42d0f5ab2f10aa3b47b05	574	SUPERFAMILY	SSF57667	beta-beta-alpha zinc fingers	163	190	2.26e-07	T	01-09-2023	IPR036236	Zinc finger C2H2 superfamily	-
ZHTRGene016157	72e27bb75f256b36ad4ff57be6ecf9ff	471	Pfam	PF00232	Glycosyl hydrolase family 1	7	468	1.6e-149	T	01-09-2023	IPR001360	Glycoside hydrolase family 1	GO:0004553|GO:0005975
ZHTRGene016157	72e27bb75f256b36ad4ff57be6ecf9ff	471	SUPERFAMILY	SSF51445	(Trans)glycosidases	7	469	3.44e-154	T	01-09-2023	IPR017853	Glycoside hydrolase superfamily	-
ZHTRGene006860	8a5fa551ed4cd657b4a34d984fe1b40f	158	Pfam	PF15006	Domain of unknown function (DUF4517)	8	158	6.3e-39	T	01-09-2023	IPR026794	Adipose-secreted signaling protein	-
ZHTRGene004969	a8bca01e6e0a76e19e96e85c1ebd11ad	655	Pfam	PF04821	Timeless protein	23	285	2.5e-65	T	01-09-2023	IPR006906	Timeless, N-terminal	-
ZHTRGene002471	207a59d4dd45454af312bebb07493ef5	620	Pfam	PF00732	GMC oxidoreductase	62	360	5.6e-75	T	01-09-2023	IPR000172	Glucose-methanol-choline oxidoreductase, N-terminal	GO:0016614|GO:0050660
ZHTRGene002471	207a59d4dd45454af312bebb07493ef5	620	Pfam	PF05199	GMC oxidoreductase	472	610	9.9e-36	T	01-09-2023	IPR007867	Glucose-methanol-choline oxidoreductase, C-terminal	GO:0016614
ZHTRGene002471	207a59d4dd45454af312bebb07493ef5	620	SUPERFAMILY	SSF54373	FAD-linked reductases, C-terminal domain	405	564	1.77e-38	T	01-09-2023	-	-
ZHTRGene002471	207a59d4dd45454af312bebb07493ef5	620	SUPERFAMILY	SSF51905	FAD/NAD(P)-binding domain	58	618	4.44e-81	T	01-09-2023	IPR036188	FAD/NAD(P)-binding domain superfamily	-
ZHTRGene004922	5ff00ca3334d81e4a08e695a753a17e3	315	SMART	SM00369	LRR_typ_2	163	186	1.3	T	01-09-2023	IPR003591	Leucine-rich repeat, typical subtype	-
ZHTRGene004922	5ff00ca3334d81e4a08e695a753a17e3	315	SMART	SM00369	LRR_typ_2	115	138	0.23	T	01-09-2023	IPR003591	Leucine-rich repeat, typical subtype	-
ZHTRGene004922	5ff00ca3334d81e4a08e695a753a17e3	315	SMART	SM00369	LRR_typ_2	231	255	14	T	01-09-2023	IPR003591	Leucine-rich repeat, typical subtype	-
ZHTRGene004922	5ff00ca3334d81e4a08e695a753a17e3	315	SMART	SM00369	LRR_typ_2	67	90	0.054	T	01-09-2023	IPR003591	Leucine-rich repeat, typical subtype	-
ZHTRGene004922	5ff00ca3334d81e4a08e695a753a17e3	315	SMART	SM00369	LRR_typ_2	139	162	0.16	T	01-09-2023	IPR003591	Leucine-rich repeat, typical subtype	-
ZHTRGene004922	5ff00ca3334d81e4a08e695a753a17e3	315	SMART	SM00369	LRR_typ_2	91	114	82	T	01-09-2023	IPR003591	Leucine-rich repeat, typical subtype	-
ZHTRGene004922	5ff00ca3334d81e4a08e695a753a17e3	315	SMART	SM00082	lrrct1	266	314	0.00016	T	01-09-2023	IPR000483	Cysteine-rich flanking region, C-terminal	-
ZHTRGene004922	5ff00ca3334d81e4a08e695a753a17e3	315	SUPERFAMILY	SSF52058	L domain-like	28	285	1.22e-36	T	01-09-2023	-	-
ZHTRGene004922	5ff00ca3334d81e4a08e695a753a17e3	315	Pfam	PF13855	Leucine rich repeat	48	104	3e-07	T	01-09-2023	IPR001611	Leucine-rich repeat	GO:0005515
ZHTRGene004922	5ff00ca3334d81e4a08e695a753a17e3	315	Pfam	PF13855	Leucine rich repeat	116	176	1.5e-11	T	01-09-2023	IPR001611	Leucine-rich repeat	GO:0005515
ZHTRGene016917	46310e15147249ae294dabc03c8662a3	686	Pfam	PF15627	CEP76 C2 domain	143	294	7.3e-38	T	01-09-2023	IPR028926	CEP76, C2 domain	-
ZHTRGene016917	46310e15147249ae294dabc03c8662a3	686	SUPERFAMILY	SSF49562	C2 domain (Calcium/lipid-binding domain, CaLB)	143	258	7.64e-05	T	01-09-2023	IPR035892	C2 domain superfamily	-
ZHTRGene015423	2280dee48b7ccda54e1ac883fa810941	296	Pfam	PF10157	BLOC-1-related complex sub-unit 6 C-terminal helix	192	291	7.7e-41	T	01-09-2023	IPR046465	BLOC-1-related complex subunit 6, C-terminal helix	-
ZHTRGene000979	f6a2ccabdbe6a5bc6e8a8782d4112f5f	90	CDD	cd01732	LSm5	10	85	3.32301e-50	T	01-09-2023	IPR033871	Sm-like protein LSm5	-
ZHTRGene000979	f6a2ccabdbe6a5bc6e8a8782d4112f5f	90	SMART	SM00651	Sm3	15	83	4.9e-19	T	01-09-2023	IPR001163	Sm domain, eukaryotic/archaea-type	-
ZHTRGene000979	f6a2ccabdbe6a5bc6e8a8782d4112f5f	90	SUPERFAMILY	SSF50182	Sm-like ribonucleoproteins	10	85	1.96e-19	T	01-09-2023	IPR010920	LSM domain superfamily	-
ZHTRGene000979	f6a2ccabdbe6a5bc6e8a8782d4112f5f	90	Pfam	PF01423	LSM domain	16	83	2.4e-19	T	01-09-2023	IPR001163	Sm domain, eukaryotic/archaea-type	-
ZHTRGene011138	5147a07041bdc1891eddd110596b1c88	493	CDD	cd17480	MFS_SLC40A1_like	17	474	1.2631e-109	T	01-09-2023	IPR009716	Ferroportin-1	GO:0005381|GO:0016020|GO:0034755
ZHTRGene011138	5147a07041bdc1891eddd110596b1c88	493	Pfam	PF06963	Ferroportin1 (FPN1)	12	464	1.2e-122	T	01-09-2023	IPR009716	Ferroportin-1	GO:0005381|GO:0016020|GO:0034755
ZHTRGene011138	5147a07041bdc1891eddd110596b1c88	493	SUPERFAMILY	SSF103473	MFS general substrate transporter	16	485	5.49e-15	T	01-09-2023	IPR036259	MFS transporter superfamily	-
ZHTRGene002373	8f72dd0d5f61ccb38d3db5d4febd6f19	548	Pfam	PF05712	MRG	183	539	5.3e-53	T	01-09-2023	IPR026541	MRG domain	-
ZHTRGene002373	8f72dd0d5f61ccb38d3db5d4febd6f19	548	SUPERFAMILY	SSF54160	Chromo domain-like	5	208	8.24e-18	T	01-09-2023	IPR016197	Chromo-like domain superfamily	-
ZHTRGene002373	8f72dd0d5f61ccb38d3db5d4febd6f19	548	SMART	SM00298	chromo_7	33	90	8.9e-05	T	01-09-2023	IPR000953	Chromo/chromo shadow domain	-
ZHTRGene000060	43ad20bcf4dc8d30ce7237b5a6dedb76	334	SMART	SM00408	igc2_5	93	160	2.4e-11	T	01-09-2023	IPR003598	Immunoglobulin subtype 2	-
ZHTRGene000060	43ad20bcf4dc8d30ce7237b5a6dedb76	334	SMART	SM00408	igc2_5	187	259	7.8e-05	T	01-09-2023	IPR003598	Immunoglobulin subtype 2	-
ZHTRGene000060	43ad20bcf4dc8d30ce7237b5a6dedb76	334	SUPERFAMILY	SSF48726	Immunoglobulin	6	81	2.99e-08	T	01-09-2023	IPR036179	Immunoglobulin-like domain superfamily	-
ZHTRGene000060	43ad20bcf4dc8d30ce7237b5a6dedb76	334	Pfam	PF13927	Immunoglobulin domain	174	256	1e-10	T	01-09-2023	-	-
ZHTRGene000060	43ad20bcf4dc8d30ce7237b5a6dedb76	334	Pfam	PF13927	Immunoglobulin domain	78	157	1.9e-13	T	01-09-2023	-	-
ZHTRGene000060	43ad20bcf4dc8d30ce7237b5a6dedb76	334	SUPERFAMILY	SSF48726	Immunoglobulin	78	179	1.08e-16	T	01-09-2023	IPR036179	Immunoglobulin-like domain superfamily	-
ZHTRGene000060	43ad20bcf4dc8d30ce7237b5a6dedb76	334	SMART	SM00409	IG_3c	181	270	0.00035	T	01-09-2023	IPR003599	Immunoglobulin subtype	-
ZHTRGene000060	43ad20bcf4dc8d30ce7237b5a6dedb76	334	SMART	SM00409	IG_3c	6	78	45	T	01-09-2023	IPR003599	Immunoglobulin subtype	-
ZHTRGene000060	43ad20bcf4dc8d30ce7237b5a6dedb76	334	SMART	SM00409	IG_3c	87	172	2.3e-07	T	01-09-2023	IPR003599	Immunoglobulin subtype	-
ZHTRGene000060	43ad20bcf4dc8d30ce7237b5a6dedb76	334	SUPERFAMILY	SSF48726	Immunoglobulin	165	268	2.24e-17	T	01-09-2023	IPR036179	Immunoglobulin-like domain superfamily	-
ZHTRGene016981	fdffc2106c24820ebf0039979a949744	524	Pfam	PF00069	Protein kinase domain	53	295	4.6e-24	T	01-09-2023	IPR000719	Protein kinase domain	GO:0004672|GO:0005524|GO:0006468
ZHTRGene016981	fdffc2106c24820ebf0039979a949744	524	SUPERFAMILY	SSF56112	Protein kinase-like (PK-like)	51	324	1.01e-43	T	01-09-2023	IPR011009	Protein kinase-like domain superfamily	-
ZHTRGene004989	c95410041ae25f6804718d2ff8a09855	321	SMART	SM00360	rrm1_1	112	180	4.6e-13	T	01-09-2023	IPR000504	RNA recognition motif domain	GO:0003723
ZHTRGene004989	c95410041ae25f6804718d2ff8a09855	321	SMART	SM00360	rrm1_1	4	69	9e-20	T	01-09-2023	IPR000504	RNA recognition motif domain	GO:0003723
ZHTRGene004989	c95410041ae25f6804718d2ff8a09855	321	CDD	cd12337	RRM1_SRSF4_like	4	73	2.04959e-37	T	01-09-2023	-	-
ZHTRGene004989	c95410041ae25f6804718d2ff8a09855	321	Pfam	PF00076	RNA recognition motif. (a.k.a. RRM, RBD, or RNP domain)	113	178	4e-13	T	01-09-2023	IPR000504	RNA recognition motif domain	GO:0003723
ZHTRGene004989	c95410041ae25f6804718d2ff8a09855	321	Pfam	PF00076	RNA recognition motif. (a.k.a. RRM, RBD, or RNP domain)	5	65	2.7e-18	T	01-09-2023	IPR000504	RNA recognition motif domain	GO:0003723
ZHTRGene004989	c95410041ae25f6804718d2ff8a09855	321	SUPERFAMILY	SSF54928	RNA-binding domain, RBD	3	180	1.37e-36	T	01-09-2023	IPR035979	RNA-binding domain superfamily	GO:0003676
ZHTRGene004989	c95410041ae25f6804718d2ff8a09855	321	CDD	cd12600	RRM2_SRSF4_like	111	182	8.50586e-44	T	01-09-2023	IPR047190	Serine/arginine-rich splicing factor 4 (SRSF4)-like, RNA recognition motif 2	-
ZHTRGene013221	c26d94fede54bdb1c4bec67d8cf926e1	466	SUPERFAMILY	SSF103473	MFS general substrate transporter	18	460	4.45e-53	T	01-09-2023	IPR036259	MFS transporter superfamily	-
ZHTRGene013221	c26d94fede54bdb1c4bec67d8cf926e1	466	Pfam	PF00083	Sugar (and other) transporter	59	460	3.7e-69	T	01-09-2023	IPR005828	Major facilitator, sugar transporter-like	GO:0016020|GO:0022857|GO:0055085
ZHTRGene015021	68dafb7f745b742dfcf9de3c0d7f3b9c	441	SUPERFAMILY	SSF47473	EF-hand	295	364	1.31e-09	T	01-09-2023	IPR011992	EF-hand domain pair	-
ZHTRGene015021	68dafb7f745b742dfcf9de3c0d7f3b9c	441	SMART	SM01174	DUF4205_3	17	349	7e-150	T	01-09-2023	IPR025257	Deubiquitinating enzyme MINDY-3/4, conserved domain	-
ZHTRGene015021	68dafb7f745b742dfcf9de3c0d7f3b9c	441	Pfam	PF13898	Deubiquitinating enzyme MINDY-3/4, conserved domain	17	296	2.3e-49	T	01-09-2023	IPR025257	Deubiquitinating enzyme MINDY-3/4, conserved domain	-
ZHTRGene012698	4ea4428adaabf7a28a5a95dba7cd5ca4	549	Pfam	PF00795	Carbon-nitrogen hydrolase	64	234	1.2e-17	T	01-09-2023	IPR003010	Carbon-nitrogen hydrolase	GO:0006807
ZHTRGene012698	4ea4428adaabf7a28a5a95dba7cd5ca4	549	Pfam	PF19018	Vanin C-terminal domain	359	531	3.2e-37	T	01-09-2023	IPR043957	Vanin, C-terminal	-
ZHTRGene012698	4ea4428adaabf7a28a5a95dba7cd5ca4	549	SUPERFAMILY	SSF56317	Carbon-nitrogen hydrolase	40	309	4.58e-35	T	01-09-2023	IPR036526	Carbon-nitrogen hydrolase superfamily	-
ZHTRGene012698	4ea4428adaabf7a28a5a95dba7cd5ca4	549	CDD	cd07567	biotinidase_like	40	321	2.55109e-122	T	01-09-2023	IPR012101	Biotinidase-like, eukaryotic	GO:0016811
ZHTRGene003919	a2b3010547f9e0888786f68ad6a09255	205	Pfam	PF01105	emp24/gp25L/p24 family/GOLD	22	199	4.8e-40	T	01-09-2023	IPR009038	GOLD domain	-
ZHTRGene003919	a2b3010547f9e0888786f68ad6a09255	205	SMART	SM01190	EMP24_GP25L_2	19	199	5.1e-60	T	01-09-2023	IPR009038	GOLD domain	-
ZHTRGene002184	dbbc6fdc7bc12878839224de42182cc4	425	Pfam	PF00271	Helicase conserved C-terminal domain	272	380	2.2e-23	T	01-09-2023	IPR001650	Helicase, C-terminal	-
ZHTRGene002184	dbbc6fdc7bc12878839224de42182cc4	425	SUPERFAMILY	SSF52540	P-loop containing nucleoside triphosphate hydrolases	111	392	9.13e-64	T	01-09-2023	IPR027417	P-loop containing nucleoside triphosphate hydrolase	-
ZHTRGene002184	dbbc6fdc7bc12878839224de42182cc4	425	CDD	cd18787	SF2_C_DEAD	260	389	3.28961e-46	T	01-09-2023	-	-
ZHTRGene002184	dbbc6fdc7bc12878839224de42182cc4	425	SMART	SM00490	helicmild6	299	380	8e-25	T	01-09-2023	IPR001650	Helicase, C-terminal	-
ZHTRGene002184	dbbc6fdc7bc12878839224de42182cc4	425	SMART	SM00487	ultradead3	62	263	1.3e-50	T	01-09-2023	IPR014001	Helicase superfamily 1/2, ATP-binding domain	-
ZHTRGene002184	dbbc6fdc7bc12878839224de42182cc4	425	Pfam	PF00270	DEAD/DEAH box helicase	68	233	1.1e-38	T	01-09-2023	IPR011545	DEAD/DEAH box helicase domain	GO:0003676|GO:0005524
ZHTRGene002184	dbbc6fdc7bc12878839224de42182cc4	425	CDD	cd17950	DEADc_DDX39	42	249	9.54135e-160	T	01-09-2023	-	-
ZHTRGene007517	ddd1f1c00493087fe2642b81908393b9	312	Pfam	PF16077	Spaetzle	212	308	7.3e-27	T	01-09-2023	IPR032104	Spaetzle	-
ZHTRGene007517	ddd1f1c00493087fe2642b81908393b9	312	SUPERFAMILY	SSF57501	Cystine-knot cytokines	170	309	3.08e-26	T	01-09-2023	IPR029034	Cystine-knot cytokine	-
ZHTRGene003858	54729eb66580da52a16684462df383d8	404	Pfam	PF00096	Zinc finger, C2H2 type	361	383	2e-05	T	01-09-2023	IPR013087	Zinc finger C2H2-type	-
ZHTRGene003858	54729eb66580da52a16684462df383d8	404	Pfam	PF00096	Zinc finger, C2H2 type	277	299	3.5e-06	T	01-09-2023	IPR013087	Zinc finger C2H2-type	-
ZHTRGene003858	54729eb66580da52a16684462df383d8	404	Pfam	PF00096	Zinc finger, C2H2 type	81	103	5.9e-05	T	01-09-2023	IPR013087	Zinc finger C2H2-type	-
ZHTRGene003858	54729eb66580da52a16684462df383d8	404	Pfam	PF00096	Zinc finger, C2H2 type	27	49	0.0021	T	01-09-2023	IPR013087	Zinc finger C2H2-type	-
ZHTRGene003858	54729eb66580da52a16684462df383d8	404	Pfam	PF00096	Zinc finger, C2H2 type	193	215	0.00015	T	01-09-2023	IPR013087	Zinc finger C2H2-type	-
ZHTRGene003858	54729eb66580da52a16684462df383d8	404	Pfam	PF00096	Zinc finger, C2H2 type	333	355	2.1e-05	T	01-09-2023	IPR013087	Zinc finger C2H2-type	-
ZHTRGene003858	54729eb66580da52a16684462df383d8	404	Pfam	PF00096	Zinc finger, C2H2 type	53	75	2.7e-06	T	01-09-2023	IPR013087	Zinc finger C2H2-type	-
ZHTRGene003858	54729eb66580da52a16684462df383d8	404	Pfam	PF00096	Zinc finger, C2H2 type	109	131	0.00016	T	01-09-2023	IPR013087	Zinc finger C2H2-type	-
ZHTRGene003858	54729eb66580da52a16684462df383d8	404	Pfam	PF00096	Zinc finger, C2H2 type	249	271	5.3e-06	T	01-09-2023	IPR013087	Zinc finger C2H2-type	-
ZHTRGene003858	54729eb66580da52a16684462df383d8	404	Pfam	PF00096	Zinc finger, C2H2 type	305	327	6.8e-06	T	01-09-2023	IPR013087	Zinc finger C2H2-type	-
ZHTRGene003858	54729eb66580da52a16684462df383d8	404	SMART	SM00355	c2h2final6	165	187	0.0012	T	01-09-2023	IPR013087	Zinc finger C2H2-type	-
ZHTRGene003858	54729eb66580da52a16684462df383d8	404	SMART	SM00355	c2h2final6	137	159	0.011	T	01-09-2023	IPR013087	Zinc finger C2H2-type	-
ZHTRGene003858	54729eb66580da52a16684462df383d8	404	SMART	SM00355	c2h2final6	333	355	0.0078	T	01-09-2023	IPR013087	Zinc finger C2H2-type	-
ZHTRGene003858	54729eb66580da52a16684462df383d8	404	SMART	SM00355	c2h2final6	109	131	0.00071	T	01-09-2023	IPR013087	Zinc finger C2H2-type	-
ZHTRGene003858	54729eb66580da52a16684462df383d8	404	SMART	SM00355	c2h2final6	249	271	0.0021	T	01-09-2023	IPR013087	Zinc finger C2H2-type	-
ZHTRGene003858	54729eb66580da52a16684462df383d8	404	SMART	SM00355	c2h2final6	305	327	0.00035	T	01-09-2023	IPR013087	Zinc finger C2H2-type	-
ZHTRGene003858	54729eb66580da52a16684462df383d8	404	SMART	SM00355	c2h2final6	277	299	0.00017	T	01-09-2023	IPR013087	Zinc finger C2H2-type	-
ZHTRGene003858	54729eb66580da52a16684462df383d8	404	SMART	SM00355	c2h2final6	361	383	0.0017	T	01-09-2023	IPR013087	Zinc finger C2H2-type	-
ZHTRGene003858	54729eb66580da52a16684462df383d8	404	SMART	SM00355	c2h2final6	81	103	0.0051	T	01-09-2023	IPR013087	Zinc finger C2H2-type	-
ZHTRGene003858	54729eb66580da52a16684462df383d8	404	SMART	SM00355	c2h2final6	53	75	0.0003	T	01-09-2023	IPR013087	Zinc finger C2H2-type	-
ZHTRGene003858	54729eb66580da52a16684462df383d8	404	SMART	SM00355	c2h2final6	221	243	0.0046	T	01-09-2023	IPR013087	Zinc finger C2H2-type	-
ZHTRGene003858	54729eb66580da52a16684462df383d8	404	SMART	SM00355	c2h2final6	193	215	0.0082	T	01-09-2023	IPR013087	Zinc finger C2H2-type	-
ZHTRGene003858	54729eb66580da52a16684462df383d8	404	SMART	SM00355	c2h2final6	27	49	0.037	T	01-09-2023	IPR013087	Zinc finger C2H2-type	-
ZHTRGene003858	54729eb66580da52a16684462df383d8	404	SUPERFAMILY	SSF57667	beta-beta-alpha zinc fingers	173	230	7.83e-18	T	01-09-2023	IPR036236	Zinc finger C2H2 superfamily	-
ZHTRGene003858	54729eb66580da52a16684462df383d8	404	SUPERFAMILY	SSF57667	beta-beta-alpha zinc fingers	117	174	4.71e-23	T	01-09-2023	IPR036236	Zinc finger C2H2 superfamily	-
ZHTRGene003858	54729eb66580da52a16684462df383d8	404	SUPERFAMILY	SSF57667	beta-beta-alpha zinc fingers	342	390	2.93e-18	T	01-09-2023	IPR036236	Zinc finger C2H2 superfamily	-
ZHTRGene003858	54729eb66580da52a16684462df383d8	404	Pfam	PF13465	Zinc-finger double domain	151	176	2.8e-10	T	01-09-2023	-	-
ZHTRGene003858	54729eb66580da52a16684462df383d8	404	SUPERFAMILY	SSF57667	beta-beta-alpha zinc fingers	61	118	4.64e-20	T	01-09-2023	IPR036236	Zinc finger C2H2 superfamily	-
ZHTRGene003858	54729eb66580da52a16684462df383d8	404	SUPERFAMILY	SSF57667	beta-beta-alpha zinc fingers	27	75	1.42e-10	T	01-09-2023	IPR036236	Zinc finger C2H2 superfamily	-
ZHTRGene003858	54729eb66580da52a16684462df383d8	404	SUPERFAMILY	SSF57667	beta-beta-alpha zinc fingers	229	286	7.96e-21	T	01-09-2023	IPR036236	Zinc finger C2H2 superfamily	-
ZHTRGene003858	54729eb66580da52a16684462df383d8	404	SUPERFAMILY	SSF57667	beta-beta-alpha zinc fingers	286	342	8.65e-22	T	01-09-2023	IPR036236	Zinc finger C2H2 superfamily	-
ZHTRGene001958	843b73999f0a30047d39cb19a074557f	403	NCBIfam	TIGR00322	diphthamide biosynthesis enzyme Dph1/Dph2 domain	50	363	1e-110	T	01-09-2023	IPR016435	Diphthamide synthesis DPH1/DPH2	GO:0017183|GO:0090560
ZHTRGene001958	843b73999f0a30047d39cb19a074557f	403	Pfam	PF01866	Putative diphthamide synthesis protein	73	374	9.6e-116	T	01-09-2023	IPR016435	Diphthamide synthesis DPH1/DPH2	GO:0017183|GO:0090560
ZHTRGene015342	55507a0ca190487257234bc9bba2cc30	599	CDD	cd11492	SLC5sbd_NIS-SMVT	20	536	0	T	01-09-2023	-	-
ZHTRGene015342	55507a0ca190487257234bc9bba2cc30	599	Pfam	PF00474	Sodium:solute symporter family	56	458	1.4e-34	T	01-09-2023	IPR001734	Sodium/solute symporter	GO:0016020|GO:0022857|GO:0055085
ZHTRGene015342	55507a0ca190487257234bc9bba2cc30	599	NCBIfam	TIGR00813	sodium/solute symporter	56	458	7.8e-78	T	01-09-2023	IPR001734	Sodium/solute symporter	GO:0016020|GO:0022857|GO:0055085
ZHTRGene009234	1bd11762fd458b66a90ae87b19d06715	178	Pfam	PF14469	28 kDa A-kinase anchor	52	172	7.4e-40	T	01-09-2023	IPR025663	A-kinase anchor protein 28kDa	-
ZHTRGene014740	8bf1577d98f589b21541413ad336eeda	600	SUPERFAMILY	SSF48371	ARM repeat	255	413	4.19e-06	T	01-09-2023	IPR016024	Armadillo-type fold	-
ZHTRGene014740	8bf1577d98f589b21541413ad336eeda	600	SUPERFAMILY	SSF56112	Protein kinase-like (PK-like)	63	249	1.81e-14	T	01-09-2023	IPR011009	Protein kinase-like domain superfamily	-
ZHTRGene016525	5bb79f4fc83e794ea5d3fd9c08c6634d	344	SMART	SM00220	serkin_6	25	260	2e-47	T	01-09-2023	IPR000719	Protein kinase domain	GO:0004672|GO:0005524|GO:0006468
ZHTRGene016525	5bb79f4fc83e794ea5d3fd9c08c6634d	344	Pfam	PF00069	Protein kinase domain	47	260	2.1e-48	T	01-09-2023	IPR000719	Protein kinase domain	GO:0004672|GO:0005524|GO:0006468
ZHTRGene016525	5bb79f4fc83e794ea5d3fd9c08c6634d	344	SUPERFAMILY	SSF56112	Protein kinase-like (PK-like)	45	263	7.15e-71	T	01-09-2023	IPR011009	Protein kinase-like domain superfamily	-
ZHTRGene014452	d183aa991de4660cd9a3c28a996cf187	768	SUPERFAMILY	SSF74788	Cullin repeat-like	18	405	1.07e-133	T	01-09-2023	IPR016159	Cullin repeat-like-containing domain superfamily	-
ZHTRGene014452	d183aa991de4660cd9a3c28a996cf187	768	Pfam	PF00888	Cullin family	22	663	2.7e-193	T	01-09-2023	IPR001373	Cullin, N-terminal	GO:0006511|GO:0031625
ZHTRGene014452	d183aa991de4660cd9a3c28a996cf187	768	Pfam	PF10557	Cullin protein neddylation domain	698	759	1.6e-26	T	01-09-2023	IPR019559	Cullin protein, neddylation domain	-
ZHTRGene014452	d183aa991de4660cd9a3c28a996cf187	768	SUPERFAMILY	SSF46785	Winged helix DNA-binding domain	680	768	4.45e-29	T	01-09-2023	IPR036390	Winged helix DNA-binding domain superfamily	-
ZHTRGene014452	d183aa991de4660cd9a3c28a996cf187	768	SUPERFAMILY	SSF75632	Cullin homology domain	409	677	1.01e-97	T	01-09-2023	IPR036317	Cullin homology domain superfamily	-
ZHTRGene014452	d183aa991de4660cd9a3c28a996cf187	768	SMART	SM00182	cul_2	443	591	2.7e-82	T	01-09-2023	IPR016158	Cullin homology domain	-
ZHTRGene014452	d183aa991de4660cd9a3c28a996cf187	768	SMART	SM00884	Cullin_Nedd8_2	695	762	2.8e-36	T	01-09-2023	IPR019559	Cullin protein, neddylation domain	-
ZHTRGene009757	816562503618d146cb63d831358ea455	260	SUPERFAMILY	SSF51197	Clavaminate synthase-like	84	254	1.51e-17	T	01-09-2023	-	-
ZHTRGene016237	88a4b1f432e436d22a4e4f2e13448184	407	SMART	SM00079	GluR_14	38	261	4.9e-58	T	01-09-2023	IPR001320	Ionotropic glutamate receptor, C-terminal	GO:0015276|GO:0016020
ZHTRGene016237	88a4b1f432e436d22a4e4f2e13448184	407	Pfam	PF00060	Ligand-gated ion channel	21	296	1.4e-56	T	01-09-2023	IPR001320	Ionotropic glutamate receptor, C-terminal	GO:0015276|GO:0016020
ZHTRGene016237	88a4b1f432e436d22a4e4f2e13448184	407	SUPERFAMILY	SSF81324	Voltage-gated potassium channels	18	119	2.09e-05	T	01-09-2023	-	-
ZHTRGene016237	88a4b1f432e436d22a4e4f2e13448184	407	Pfam	PF00497	Bacterial extracellular solute-binding proteins, family 3	127	259	1.2e-07	T	01-09-2023	IPR001638	Solute-binding protein family 3/N-terminal domain of MltF	-
ZHTRGene016237	88a4b1f432e436d22a4e4f2e13448184	407	SUPERFAMILY	SSF53850	Periplasmic binding protein-like II	122	263	9.48e-35	T	01-09-2023	-	-
ZHTRGene006849	53e83af80689f836a783849ed2d17776	220	SUPERFAMILY	SSF48726	Immunoglobulin	100	165	9.21e-11	T	01-09-2023	IPR036179	Immunoglobulin-like domain superfamily	-
ZHTRGene006849	53e83af80689f836a783849ed2d17776	220	Pfam	PF13927	Immunoglobulin domain	108	158	2.5e-07	T	01-09-2023	-	-
ZHTRGene006849	53e83af80689f836a783849ed2d17776	220	SMART	SM00409	IG_3c	13	108	7.4e-07	T	01-09-2023	IPR003599	Immunoglobulin subtype	-
ZHTRGene006849	53e83af80689f836a783849ed2d17776	220	SUPERFAMILY	SSF48726	Immunoglobulin	7	112	5.99e-18	T	01-09-2023	IPR036179	Immunoglobulin-like domain superfamily	-
ZHTRGene006849	53e83af80689f836a783849ed2d17776	220	Pfam	PF07679	Immunoglobulin I-set domain	7	94	4.3e-08	T	01-09-2023	IPR013098	Immunoglobulin I-set	-
ZHTRGene013892	f354f29bcbac2fa3ca9f6d1d1c94c35a	305	SMART	SM00516	sec14_4	94	249	2.5e-09	T	01-09-2023	IPR001251	CRAL-TRIO lipid binding domain	-
ZHTRGene013892	f354f29bcbac2fa3ca9f6d1d1c94c35a	305	CDD	cd00170	SEC14	98	246	1.52055e-23	T	01-09-2023	IPR001251	CRAL-TRIO lipid binding domain	-
ZHTRGene013892	f354f29bcbac2fa3ca9f6d1d1c94c35a	305	Pfam	PF00650	CRAL/TRIO domain	102	246	5.9e-18	T	01-09-2023	IPR001251	CRAL-TRIO lipid binding domain	-
ZHTRGene013892	f354f29bcbac2fa3ca9f6d1d1c94c35a	305	SUPERFAMILY	SSF46938	CRAL/TRIO N-terminal domain	13	88	4.58e-15	T	01-09-2023	IPR036273	CRAL/TRIO, N-terminal domain superfamily	-
ZHTRGene013892	f354f29bcbac2fa3ca9f6d1d1c94c35a	305	SUPERFAMILY	SSF52087	CRAL/TRIO domain	93	273	1.96e-39	T	01-09-2023	IPR036865	CRAL-TRIO lipid binding domain superfamily	-
ZHTRGene005605	bc910fd1d4b45f03dbe99dedb34b3457	269	Pfam	PF02944	BESS motif	195	226	9.2e-08	T	01-09-2023	IPR004210	BESS motif	GO:0003677
ZHTRGene005605	bc910fd1d4b45f03dbe99dedb34b3457	269	SMART	SM00595	118neu2	5	98	1.1e-17	T	01-09-2023	IPR006578	MADF domain	-
ZHTRGene005605	bc910fd1d4b45f03dbe99dedb34b3457	269	Pfam	PF10545	Alcohol dehydrogenase transcription factor Myb/SANT-like	6	93	1e-14	T	01-09-2023	IPR006578	MADF domain	-
ZHTRGene016218	96339ae15c98b81975f91394f215ca5b	946	SMART	SM00326	SH3_2	384	441	6.8e-06	T	01-09-2023	IPR001452	SH3 domain	GO:0005515
ZHTRGene016218	96339ae15c98b81975f91394f215ca5b	946	SUPERFAMILY	SSF47769	SAM/Pointed domain	457	530	2.09e-18	T	01-09-2023	IPR013761	Sterile alpha motif/pointed domain superfamily	-
ZHTRGene016218	96339ae15c98b81975f91394f215ca5b	946	SUPERFAMILY	SSF50044	SH3-domain	379	447	3.54e-11	T	01-09-2023	IPR036028	SH3-like domain superfamily	GO:0005515
ZHTRGene016218	96339ae15c98b81975f91394f215ca5b	946	SMART	SM00454	SAM_4	461	528	2.6e-10	T	01-09-2023	IPR001660	Sterile alpha motif domain	GO:0005515
ZHTRGene016218	96339ae15c98b81975f91394f215ca5b	946	Pfam	PF07653	Variant SH3 domain	386	438	1.5e-06	T	01-09-2023	IPR001452	SH3 domain	GO:0005515
ZHTRGene016218	96339ae15c98b81975f91394f215ca5b	946	Pfam	PF00536	SAM domain (Sterile alpha motif)	465	525	1.6e-09	T	01-09-2023	IPR001660	Sterile alpha motif domain	GO:0005515
ZHTRGene016380	5fc762b2407ef2786bc204e7241f36dd	255	Pfam	PF07856	Mediator of CRAC channel activity	54	218	8.1e-69	T	01-09-2023	IPR012446	Calcium release-activated calcium channel protein	-
ZHTRGene009535	d0eccfbb7d9ecaa028e1778bdac12234	1096	SUPERFAMILY	SSF52540	P-loop containing nucleoside triphosphate hydrolases	210	413	4.24e-50	T	01-09-2023	IPR027417	P-loop containing nucleoside triphosphate hydrolase	-
ZHTRGene009535	d0eccfbb7d9ecaa028e1778bdac12234	1096	CDD	cd03244	ABCC_MRP_domain2	832	1047	2.98582e-118	T	01-09-2023	-	-
ZHTRGene009535	d0eccfbb7d9ecaa028e1778bdac12234	1096	CDD	cd03250	ABCC_MRP_domain1	212	410	1.47162e-95	T	01-09-2023	-	-
ZHTRGene009535	d0eccfbb7d9ecaa028e1778bdac12234	1096	Pfam	PF00005	ABC transporter	228	362	2.2e-19	T	01-09-2023	IPR003439	ABC transporter-like, ATP-binding domain	GO:0005524
ZHTRGene009535	d0eccfbb7d9ecaa028e1778bdac12234	1096	SUPERFAMILY	SSF90123	ABC transporter transmembrane region	495	813	6.93e-43	T	01-09-2023	IPR036640	ABC transporter type 1, transmembrane domain superfamily	GO:0005524|GO:0016020
ZHTRGene009535	d0eccfbb7d9ecaa028e1778bdac12234	1096	Pfam	PF00664	ABC transporter transmembrane region	513	759	1.2e-25	T	01-09-2023	IPR011527	ABC transporter type 1, transmembrane domain	GO:0005524|GO:0016020|GO:0055085|GO:0140359
ZHTRGene009535	d0eccfbb7d9ecaa028e1778bdac12234	1096	Pfam	PF00005	ABC transporter	851	994	9.1e-29	T	01-09-2023	IPR003439	ABC transporter-like, ATP-binding domain	GO:0005524
ZHTRGene009535	d0eccfbb7d9ecaa028e1778bdac12234	1096	SMART	SM00382	AAA_5	237	419	6.3e-10	T	01-09-2023	IPR003593	AAA+ ATPase domain	GO:0016887
ZHTRGene009535	d0eccfbb7d9ecaa028e1778bdac12234	1096	SMART	SM00382	AAA_5	860	1040	1.5e-13	T	01-09-2023	IPR003593	AAA+ ATPase domain	GO:0016887
ZHTRGene009535	d0eccfbb7d9ecaa028e1778bdac12234	1096	SUPERFAMILY	SSF52540	P-loop containing nucleoside triphosphate hydrolases	824	1058	4.89e-67	T	01-09-2023	IPR027417	P-loop containing nucleoside triphosphate hydrolase	-
ZHTRGene009535	d0eccfbb7d9ecaa028e1778bdac12234	1096	CDD	cd18580	ABC_6TM_ABCC_D2	505	808	6.92028e-87	T	01-09-2023	IPR044726	ABC transporter C family, six-transmembrane helical domain 2	GO:0140359
ZHTRGene005024	456ff1b44a7a6957037c49eeb0be95a3	402	Pfam	PF10204	Dual oxidase maturation factor	15	304	3.4e-96	T	01-09-2023	IPR018469	Dual oxidase maturation factor	GO:0005789|GO:0015031|GO:0016020
ZHTRGene015006	08ef3deff4c0663edf585b4ef73e7a11	524	Pfam	PF13520	Amino acid permease	70	475	3.1e-56	T	01-09-2023	IPR002293	Amino acid/polyamine transporter I	GO:0016020|GO:0022857|GO:0055085
ZHTRGene013361	4d82cfa4953ee782795dfa9722258b26	150	Pfam	PF00078	Reverse transcriptase (RNA-dependent DNA polymerase)	12	139	1.6e-14	T	01-09-2023	IPR000477	Reverse transcriptase domain	-
ZHTRGene013361	4d82cfa4953ee782795dfa9722258b26	150	SUPERFAMILY	SSF56672	DNA/RNA polymerases	34	143	2.05e-06	T	01-09-2023	IPR043502	DNA/RNA polymerase superfamily	-
ZHTRGene007696	2850b9df839bdfd065448b31ffc4de84	237	SUPERFAMILY	SSF56436	C-type lectin-like	103	235	3.67e-33	T	01-09-2023	IPR016187	C-type lectin fold	-
ZHTRGene007696	2850b9df839bdfd065448b31ffc4de84	237	CDD	cd00037	CLECT	112	234	2.46497e-29	T	01-09-2023	-	-
ZHTRGene007696	2850b9df839bdfd065448b31ffc4de84	237	Pfam	PF00059	Lectin C-type domain	119	234	6.8e-21	T	01-09-2023	IPR001304	C-type lectin-like	-
ZHTRGene007696	2850b9df839bdfd065448b31ffc4de84	237	SMART	SM00034	CLECT_2	97	233	7.7e-24	T	01-09-2023	IPR001304	C-type lectin-like	-
ZHTRGene008500	5e50ba0612f0582b81e19ee5a8e710e8	519	Pfam	PF06151	Trehalose receptor	77	495	7.4e-88	T	01-09-2023	IPR009318	Gustatory receptor	GO:0008527|GO:0016020|GO:0050912
ZHTRGene009006	e32cafbd3837b04084b6d0388f39ac26	215	SUPERFAMILY	SSF55729	Acyl-CoA N-acyltransferases (Nat)	5	176	6.06e-33	T	01-09-2023	IPR016181	Acyl-CoA N-acyltransferase	-
ZHTRGene009006	e32cafbd3837b04084b6d0388f39ac26	215	CDD	cd04301	NAT_SF	90	147	1.03201e-12	T	01-09-2023	-	-
ZHTRGene009006	e32cafbd3837b04084b6d0388f39ac26	215	Pfam	PF00583	Acetyltransferase (GNAT) family	74	165	1.7e-16	T	01-09-2023	IPR000182	GNAT domain	GO:0016747
ZHTRGene016607	c3a5ac8bda48fe886d6a7ef5a04f72cf	298	Pfam	PF00078	Reverse transcriptase (RNA-dependent DNA polymerase)	154	296	4.4e-23	T	01-09-2023	IPR000477	Reverse transcriptase domain	-
ZHTRGene016607	c3a5ac8bda48fe886d6a7ef5a04f72cf	298	CDD	cd01647	RT_LTR	139	296	9.55426e-69	T	01-09-2023	-	-
ZHTRGene016607	c3a5ac8bda48fe886d6a7ef5a04f72cf	298	SUPERFAMILY	SSF56672	DNA/RNA polymerases	77	296	4e-69	T	01-09-2023	IPR043502	DNA/RNA polymerase superfamily	-
ZHTRGene009519	576ce7ae2880e4c2efb28c600dc841f7	332	SMART	SM00220	serkin_6	48	309	1e-68	T	01-09-2023	IPR000719	Protein kinase domain	GO:0004672|GO:0005524|GO:0006468
ZHTRGene009519	576ce7ae2880e4c2efb28c600dc841f7	332	CDD	cd06617	PKc_MKK3_6	46	328	0	T	01-09-2023	-	-
ZHTRGene009519	576ce7ae2880e4c2efb28c600dc841f7	332	Pfam	PF00069	Protein kinase domain	50	309	9.8e-54	T	01-09-2023	IPR000719	Protein kinase domain	GO:0004672|GO:0005524|GO:0006468
ZHTRGene009519	576ce7ae2880e4c2efb28c600dc841f7	332	SUPERFAMILY	SSF56112	Protein kinase-like (PK-like)	42	317	4.86e-68	T	01-09-2023	IPR011009	Protein kinase-like domain superfamily	-
ZHTRGene001799	bded4facff26c572637d4f39b1340103	891	Pfam	PF08736	FERM adjacent (FA)	331	372	4.8e-11	T	01-09-2023	IPR014847	FERM adjacent	-
ZHTRGene001799	bded4facff26c572637d4f39b1340103	891	CDD	cd17100	FERM_F1_PTPN3_like	32	120	8.03675e-41	T	01-09-2023	-	-
ZHTRGene001799	bded4facff26c572637d4f39b1340103	891	SMART	SM00295	B41_5	29	231	5.3e-66	T	01-09-2023	IPR019749	Band 4.1 domain	-
ZHTRGene001799	bded4facff26c572637d4f39b1340103	891	SMART	SM01196	FERM_C_3	235	325	1.1e-37	T	01-09-2023	IPR018980	FERM, C-terminal PH-like domain	-
ZHTRGene001799	bded4facff26c572637d4f39b1340103	891	CDD	cd13189	FERM_C_PTPN4_PTPN3_like	225	319	6.69962e-60	T	01-09-2023	IPR041783	PTPN3/4, FERM domain C-lobe	-
ZHTRGene001799	bded4facff26c572637d4f39b1340103	891	Pfam	PF00373	FERM central domain	123	231	4.9e-20	T	01-09-2023	IPR019748	FERM central domain	-
ZHTRGene001799	bded4facff26c572637d4f39b1340103	891	Pfam	PF00595	PDZ domain	484	567	1e-16	T	01-09-2023	IPR001478	PDZ domain	GO:0005515
ZHTRGene001799	bded4facff26c572637d4f39b1340103	891	Pfam	PF00102	Protein-tyrosine phosphatase	641	874	5.1e-75	T	01-09-2023	IPR000242	Tyrosine-specific protein phosphatase, PTPase domain	GO:0004725|GO:0006470
ZHTRGene001799	bded4facff26c572637d4f39b1340103	891	SMART	SM00228	pdz_new	492	571	1.4e-13	T	01-09-2023	IPR001478	PDZ domain	GO:0005515
ZHTRGene001799	bded4facff26c572637d4f39b1340103	891	CDD	cd00992	PDZ_signaling	484	568	2.62273e-21	T	01-09-2023	-	-
ZHTRGene001799	bded4facff26c572637d4f39b1340103	891	SMART	SM01195	FA_2	328	375	1.5e-09	T	01-09-2023	IPR014847	FERM adjacent	-
ZHTRGene001799	bded4facff26c572637d4f39b1340103	891	SUPERFAMILY	SSF54236	Ubiquitin-like	31	120	1.96e-20	T	01-09-2023	IPR029071	Ubiquitin-like domain superfamily	-
ZHTRGene001799	bded4facff26c572637d4f39b1340103	891	Pfam	PF09379	FERM N-terminal domain	37	108	1.2e-20	T	01-09-2023	IPR018979	FERM, N-terminal	-
ZHTRGene001799	bded4facff26c572637d4f39b1340103	891	Pfam	PF09380	FERM C-terminal PH-like domain	235	322	6.2e-25	T	01-09-2023	IPR018980	FERM, C-terminal PH-like domain	-
ZHTRGene001799	bded4facff26c572637d4f39b1340103	891	SMART	SM00404	ptp_7	775	876	2.3e-32	T	01-09-2023	IPR003595	Protein-tyrosine phosphatase, catalytic	-
ZHTRGene001799	bded4facff26c572637d4f39b1340103	891	SUPERFAMILY	SSF50156	PDZ domain-like	479	569	4.79e-20	T	01-09-2023	IPR036034	PDZ superfamily	GO:0005515
ZHTRGene001799	bded4facff26c572637d4f39b1340103	891	SUPERFAMILY	SSF52799	(Phosphotyrosine protein) phosphatases II	591	879	2.4e-93	T	01-09-2023	IPR029021	Protein-tyrosine phosphatase-like	-
ZHTRGene001799	bded4facff26c572637d4f39b1340103	891	CDD	cd14473	FERM_B-lobe	131	223	8.53245e-33	T	01-09-2023	IPR019748	FERM central domain	-
ZHTRGene001799	bded4facff26c572637d4f39b1340103	891	SMART	SM00194	PTPc_3	616	879	4.6e-107	T	01-09-2023	IPR000242	Tyrosine-specific protein phosphatase, PTPase domain	GO:0004725|GO:0006470
ZHTRGene001799	bded4facff26c572637d4f39b1340103	891	SUPERFAMILY	SSF47031	Second domain of FERM	122	226	9.81e-35	T	01-09-2023	IPR035963	FERM superfamily, second domain	-
ZHTRGene001799	bded4facff26c572637d4f39b1340103	891	CDD	cd14541	PTPc-N3_4	667	880	2.1786e-156	T	01-09-2023	-	-
ZHTRGene001799	bded4facff26c572637d4f39b1340103	891	SUPERFAMILY	SSF50729	PH domain-like	224	365	1.14e-38	T	01-09-2023	-	-
ZHTRGene012810	a20c9f8fdcd643b810ec9a92665c4e49	355	Pfam	PF02949	7tm Odorant receptor	279	341	7.6e-15	T	01-09-2023	IPR004117	Olfactory receptor, insect	GO:0004984|GO:0005549|GO:0007608|GO:0016020
ZHTRGene012810	a20c9f8fdcd643b810ec9a92665c4e49	355	Pfam	PF02949	7tm Odorant receptor	21	265	6.7e-26	T	01-09-2023	IPR004117	Olfactory receptor, insect	GO:0004984|GO:0005549|GO:0007608|GO:0016020
ZHTRGene012043	6a2e17811a3d31638d7092c242d2558c	449	Pfam	PF13896	Glycosyl-transferase for dystroglycan	100	424	4.6e-108	T	01-09-2023	-	-
ZHTRGene000609	1914a045513f54283389b4cead99201d	260	SUPERFAMILY	SSF47095	HMG-box	4	42	5.59e-08	T	01-09-2023	IPR036910	High mobility group box domain superfamily	-
ZHTRGene003533	d1ec9068786be9024a7ea5c84710ae51	1368	Pfam	PF00036	EF hand	690	712	2.7e-07	T	01-09-2023	IPR002048	EF-hand domain	GO:0005509
ZHTRGene003533	d1ec9068786be9024a7ea5c84710ae51	1368	SUPERFAMILY	SSF52343	Ferredoxin reductase-like, C-terminal NADP-linked domain	1196	1353	5.42e-11	T	01-09-2023	IPR039261	Ferredoxin-NADP reductase (FNR), nucleotide-binding domain	-
ZHTRGene003533	d1ec9068786be9024a7ea5c84710ae51	1368	SUPERFAMILY	SSF48113	Heme-dependent peroxidases	8	453	5.42e-122	T	01-09-2023	IPR010255	Haem peroxidase superfamily	GO:0004601|GO:0006979|GO:0020037
ZHTRGene003533	d1ec9068786be9024a7ea5c84710ae51	1368	Pfam	PF03098	Animal haem peroxidase	7	420	1.7e-123	T	01-09-2023	IPR019791	Haem peroxidase, animal-type	-
ZHTRGene003533	d1ec9068786be9024a7ea5c84710ae51	1368	CDD	cd06186	NOX_Duox_like_FAD_NADP	1094	1273	2.20387e-45	T	01-09-2023	-	-
ZHTRGene003533	d1ec9068786be9024a7ea5c84710ae51	1368	Pfam	PF08022	FAD-binding domain	1090	1184	3.7e-16	T	01-09-2023	IPR013112	FAD-binding 8	GO:0016491
ZHTRGene003533	d1ec9068786be9024a7ea5c84710ae51	1368	SUPERFAMILY	SSF47473	EF-hand	672	797	1.43e-27	T	01-09-2023	IPR011992	EF-hand domain pair	-
ZHTRGene003533	d1ec9068786be9024a7ea5c84710ae51	1368	CDD	cd00051	EFh	690	751	2.063e-12	T	01-09-2023	IPR002048	EF-hand domain	GO:0005509
ZHTRGene003533	d1ec9068786be9024a7ea5c84710ae51	1368	SUPERFAMILY	SSF63380	Riboflavin synthase domain-like	1086	1185	6.81e-13	T	01-09-2023	IPR017938	Riboflavin synthase-like beta-barrel	-
ZHTRGene003533	d1ec9068786be9024a7ea5c84710ae51	1368	Pfam	PF01794	Ferric reductase like transmembrane component	906	1048	4.9e-19	T	01-09-2023	IPR013130	Ferric reductase transmembrane component-like domain	-
ZHTRGene003533	d1ec9068786be9024a7ea5c84710ae51	1368	SMART	SM00054	efh_1	725	753	0.0068	T	01-09-2023	IPR002048	EF-hand domain	GO:0005509
ZHTRGene003533	d1ec9068786be9024a7ea5c84710ae51	1368	SMART	SM00054	efh_1	689	717	3.6e-06	T	01-09-2023	IPR002048	EF-hand domain	GO:0005509
ZHTRGene003533	d1ec9068786be9024a7ea5c84710ae51	1368	Pfam	PF08030	Ferric reductase NAD binding domain	1193	1348	2.6e-24	T	01-09-2023	IPR013121	Ferric reductase, NAD binding domain	GO:0016491
ZHTRGene010214	230e6718a94fc995be34ff56268dec57	771	SUPERFAMILY	SSF46785	Winged helix DNA-binding domain	684	771	5.67e-29	T	01-09-2023	IPR036390	Winged helix DNA-binding domain superfamily	-
ZHTRGene010214	230e6718a94fc995be34ff56268dec57	771	SMART	SM00884	Cullin_Nedd8_2	698	765	5e-39	T	01-09-2023	IPR019559	Cullin protein, neddylation domain	-
ZHTRGene010214	230e6718a94fc995be34ff56268dec57	771	Pfam	PF10557	Cullin protein neddylation domain	701	763	6.3e-27	T	01-09-2023	IPR019559	Cullin protein, neddylation domain	-
ZHTRGene010214	230e6718a94fc995be34ff56268dec57	771	SMART	SM00182	cul_2	410	560	1.7e-77	T	01-09-2023	IPR016158	Cullin homology domain	-
ZHTRGene010214	230e6718a94fc995be34ff56268dec57	771	SUPERFAMILY	SSF75632	Cullin homology domain	374	679	2.49e-93	T	01-09-2023	IPR036317	Cullin homology domain superfamily	-
ZHTRGene010214	230e6718a94fc995be34ff56268dec57	771	SUPERFAMILY	SSF74788	Cullin repeat-like	24	378	2.88e-111	T	01-09-2023	IPR016159	Cullin repeat-like-containing domain superfamily	-
ZHTRGene010214	230e6718a94fc995be34ff56268dec57	771	Pfam	PF00888	Cullin family	31	669	3.1e-230	T	01-09-2023	IPR001373	Cullin, N-terminal	GO:0006511|GO:0031625
ZHTRGene005116	9e7a1c464b2f9ee2de36c3d03544a061	824	Pfam	PF13520	Amino acid permease	71	446	3.7e-42	T	01-09-2023	IPR002293	Amino acid/polyamine transporter I	GO:0016020|GO:0022857|GO:0055085
ZHTRGene005116	9e7a1c464b2f9ee2de36c3d03544a061	824	Pfam	PF13906	C-terminus of AA_permease	702	752	9.4e-19	T	01-09-2023	IPR029485	Cationic amino acid transporter, C-terminal	-
ZHTRGene007055	2cf8eda59b7e35a418bc335af16e5258	681	Pfam	PF03723	Hemocyanin, ig-like domain	419	675	1.3e-77	T	01-09-2023	IPR005203	Hemocyanin, C-terminal	-
ZHTRGene007055	2cf8eda59b7e35a418bc335af16e5258	681	Pfam	PF03722	Hemocyanin, all-alpha domain	68	137	4.6e-14	T	01-09-2023	IPR005204	Hemocyanin, N-terminal	-
ZHTRGene007055	2cf8eda59b7e35a418bc335af16e5258	681	SUPERFAMILY	SSF48050	Hemocyanin, N-terminal domain	9	142	8.24e-25	T	01-09-2023	IPR036697	Hemocyanin, N-terminal domain superfamily	-
ZHTRGene007055	2cf8eda59b7e35a418bc335af16e5258	681	Pfam	PF00372	Hemocyanin, copper containing domain	146	410	3e-73	T	01-09-2023	IPR000896	Hemocyanin/hexamerin middle domain	-
ZHTRGene007055	2cf8eda59b7e35a418bc335af16e5258	681	SUPERFAMILY	SSF81296	E set domains	419	676	3.71e-81	T	01-09-2023	IPR014756	Immunoglobulin E-set	-
ZHTRGene007055	2cf8eda59b7e35a418bc335af16e5258	681	SUPERFAMILY	SSF48056	Di-copper centre-containing domain	145	417	7.46e-93	T	01-09-2023	IPR008922	Di-copper centre-containing domain superfamily	-
ZHTRGene012350	294487f803d2b996a5e63a6cc4a6ceb4	349	SMART	SM00673	carp	62	99	1.8e-07	T	01-09-2023	IPR006599	CARP motif	-
ZHTRGene012350	294487f803d2b996a5e63a6cc4a6ceb4	349	SMART	SM00673	carp	100	134	1.9	T	01-09-2023	IPR006599	CARP motif	-
ZHTRGene012350	294487f803d2b996a5e63a6cc4a6ceb4	349	Pfam	PF07986	Tubulin binding cofactor C	55	172	8e-41	T	01-09-2023	IPR012945	Tubulin binding cofactor C-like domain	-
ZHTRGene012350	294487f803d2b996a5e63a6cc4a6ceb4	349	SUPERFAMILY	SSF69340	C-terminal domain of adenylylcyclase associated protein	30	103	4.58e-07	T	01-09-2023	IPR036223	Adenylate cyclase-associated CAP, C-terminal superfamily	-
ZHTRGene001234	6d8fa3e247d38842defe89af99c21cef	929	CDD	cd02440	AdoMet_MTases	773	868	8.77835e-12	T	01-09-2023	-	-
ZHTRGene001234	6d8fa3e247d38842defe89af99c21cef	929	Pfam	PF09445	RNA cap guanine-N2 methyltransferase	771	922	3.3e-40	T	01-09-2023	IPR019012	RNA cap guanine-N2 methyltransferase	GO:0001510|GO:0008168|GO:0009452
ZHTRGene001234	6d8fa3e247d38842defe89af99c21cef	929	SUPERFAMILY	SSF53335	S-adenosyl-L-methionine-dependent methyltransferases	729	871	4.47e-26	T	01-09-2023	IPR029063	S-adenosyl-L-methionine-dependent methyltransferase superfamily	-
ZHTRGene014721	6ee9b8ca37f2064f24c54f0150fb7419	264	Pfam	PF15359	Carnitine deficiency-associated protein 3	67	199	1.3e-34	T	01-09-2023	IPR026806	Protein CDV3	-
ZHTRGene009003	19071bf5229055d4a8ce0ca50fcd30de	1867	CDD	cd17999	DEXHc_Mot1	1284	1521	2.89513e-147	T	01-09-2023	IPR044078	Mot1, ATP-binding domain	GO:0005524
ZHTRGene009003	19071bf5229055d4a8ce0ca50fcd30de	1867	Pfam	PF12054	Domain of unknown function (DUF3535)	583	1070	1.3e-137	T	01-09-2023	IPR022707	Mot1, central domain	-
ZHTRGene009003	19071bf5229055d4a8ce0ca50fcd30de	1867	SUPERFAMILY	SSF52540	P-loop containing nucleoside triphosphate hydrolases	1523	1815	1.53e-61	T	01-09-2023	IPR027417	P-loop containing nucleoside triphosphate hydrolase	-
ZHTRGene009003	19071bf5229055d4a8ce0ca50fcd30de	1867	CDD	cd18793	SF2_C_SNF	1622	1767	1.05093e-53	T	01-09-2023	-	-
ZHTRGene009003	19071bf5229055d4a8ce0ca50fcd30de	1867	SMART	SM00490	helicmild6	1666	1756	1.2e-20	T	01-09-2023	IPR001650	Helicase, C-terminal	-
ZHTRGene009003	19071bf5229055d4a8ce0ca50fcd30de	1867	SUPERFAMILY	SSF48371	ARM repeat	4	1326	5.51e-69	T	01-09-2023	IPR016024	Armadillo-type fold	-
ZHTRGene009003	19071bf5229055d4a8ce0ca50fcd30de	1867	Pfam	PF00176	SNF2-related domain	1302	1598	1.7e-60	T	01-09-2023	IPR000330	SNF2, N-terminal	GO:0005524|GO:0140658
ZHTRGene009003	19071bf5229055d4a8ce0ca50fcd30de	1867	SUPERFAMILY	SSF52540	P-loop containing nucleoside triphosphate hydrolases	1251	1521	5.61e-58	T	01-09-2023	IPR027417	P-loop containing nucleoside triphosphate hydrolase	-
ZHTRGene009003	19071bf5229055d4a8ce0ca50fcd30de	1867	SMART	SM00487	ultradead3	1280	1482	5.4e-31	T	01-09-2023	IPR014001	Helicase superfamily 1/2, ATP-binding domain	-
ZHTRGene009003	19071bf5229055d4a8ce0ca50fcd30de	1867	Pfam	PF00271	Helicase conserved C-terminal domain	1655	1756	2.2e-16	T	01-09-2023	IPR001650	Helicase, C-terminal	-
ZHTRGene002910	4359eb93ce71b54998dec0c704b9c506	383	Pfam	PF03985	Paf1	23	375	9.2e-112	T	01-09-2023	IPR007133	RNA polymerase II associated factor Paf1	GO:0006368|GO:0016570|GO:0016593
ZHTRGene006082	6cb36e17b197b64530fa25bc7af799f2	1341	Pfam	PF14638	Folliculin-interacting protein C-terminus	1162	1333	4.2e-56	T	01-09-2023	IPR028086	Folliculin-interacting protein, C-terminal domain	-
ZHTRGene006082	6cb36e17b197b64530fa25bc7af799f2	1341	Pfam	PF14637	Folliculin-interacting protein middle domain	299	521	2.5e-70	T	01-09-2023	IPR028085	Folliculin-interacting protein, middle domain	-
ZHTRGene006082	6cb36e17b197b64530fa25bc7af799f2	1341	Pfam	PF14636	Folliculin-interacting protein N-terminus	97	139	4e-10	T	01-09-2023	IPR028084	Folliculin-interacting protein, N-terminal domain	-
ZHTRGene003557	ed42c115c2dee222fb7bacc691b7e743	863	SUPERFAMILY	SSF48403	Ankyrin repeat	333	717	3.34e-103	T	01-09-2023	IPR036770	Ankyrin repeat-containing domain superfamily	-
ZHTRGene003557	ed42c115c2dee222fb7bacc691b7e743	863	Pfam	PF12796	Ankyrin repeats (3 copies)	598	661	4.4e-14	T	01-09-2023	IPR002110	Ankyrin repeat	GO:0005515
ZHTRGene003557	ed42c115c2dee222fb7bacc691b7e743	863	Pfam	PF12796	Ankyrin repeats (3 copies)	101	164	2e-11	T	01-09-2023	IPR002110	Ankyrin repeat	GO:0005515
ZHTRGene003557	ed42c115c2dee222fb7bacc691b7e743	863	Pfam	PF12796	Ankyrin repeats (3 copies)	336	428	4.1e-18	T	01-09-2023	IPR002110	Ankyrin repeat	GO:0005515
ZHTRGene003557	ed42c115c2dee222fb7bacc691b7e743	863	Pfam	PF12796	Ankyrin repeats (3 copies)	7	98	3.8e-17	T	01-09-2023	IPR002110	Ankyrin repeat	GO:0005515
ZHTRGene003557	ed42c115c2dee222fb7bacc691b7e743	863	Pfam	PF12796	Ankyrin repeats (3 copies)	200	262	3.7e-12	T	01-09-2023	IPR002110	Ankyrin repeat	GO:0005515
ZHTRGene003557	ed42c115c2dee222fb7bacc691b7e743	863	Pfam	PF13606	Ankyrin repeat	663	692	0.0017	T	01-09-2023	IPR002110	Ankyrin repeat	GO:0005515
ZHTRGene003557	ed42c115c2dee222fb7bacc691b7e743	863	SMART	SM00248	ANK_2a	100	129	0.00017	T	01-09-2023	IPR002110	Ankyrin repeat	GO:0005515
ZHTRGene003557	ed42c115c2dee222fb7bacc691b7e743	863	SMART	SM00248	ANK_2a	199	228	0.00075	T	01-09-2023	IPR002110	Ankyrin repeat	GO:0005515
ZHTRGene003557	ed42c115c2dee222fb7bacc691b7e743	863	SMART	SM00248	ANK_2a	463	492	5.3e-05	T	01-09-2023	IPR002110	Ankyrin repeat	GO:0005515
ZHTRGene003557	ed42c115c2dee222fb7bacc691b7e743	863	SMART	SM00248	ANK_2a	1	30	67	T	01-09-2023	IPR002110	Ankyrin repeat	GO:0005515
ZHTRGene003557	ed42c115c2dee222fb7bacc691b7e743	863	SMART	SM00248	ANK_2a	663	692	5.3e-05	T	01-09-2023	IPR002110	Ankyrin repeat	GO:0005515
ZHTRGene003557	ed42c115c2dee222fb7bacc691b7e743	863	SMART	SM00248	ANK_2a	133	162	0.00052	T	01-09-2023	IPR002110	Ankyrin repeat	GO:0005515
ZHTRGene003557	ed42c115c2dee222fb7bacc691b7e743	863	SMART	SM00248	ANK_2a	364	393	0.00027	T	01-09-2023	IPR002110	Ankyrin repeat	GO:0005515
ZHTRGene003557	ed42c115c2dee222fb7bacc691b7e743	863	SMART	SM00248	ANK_2a	562	591	0.00031	T	01-09-2023	IPR002110	Ankyrin repeat	GO:0005515
ZHTRGene003557	ed42c115c2dee222fb7bacc691b7e743	863	SMART	SM00248	ANK_2a	331	360	0.00011	T	01-09-2023	IPR002110	Ankyrin repeat	GO:0005515
ZHTRGene003557	ed42c115c2dee222fb7bacc691b7e743	863	SMART	SM00248	ANK_2a	430	459	0.00016	T	01-09-2023	IPR002110	Ankyrin repeat	GO:0005515
ZHTRGene003557	ed42c115c2dee222fb7bacc691b7e743	863	SMART	SM00248	ANK_2a	696	725	1100	T	01-09-2023	IPR002110	Ankyrin repeat	GO:0005515
ZHTRGene003557	ed42c115c2dee222fb7bacc691b7e743	863	SMART	SM00248	ANK_2a	597	626	1.3e-05	T	01-09-2023	IPR002110	Ankyrin repeat	GO:0005515
ZHTRGene003557	ed42c115c2dee222fb7bacc691b7e743	863	SMART	SM00248	ANK_2a	298	327	0.00013	T	01-09-2023	IPR002110	Ankyrin repeat	GO:0005515
ZHTRGene003557	ed42c115c2dee222fb7bacc691b7e743	863	SMART	SM00248	ANK_2a	397	426	6.5e-05	T	01-09-2023	IPR002110	Ankyrin repeat	GO:0005515
ZHTRGene003557	ed42c115c2dee222fb7bacc691b7e743	863	SMART	SM00248	ANK_2a	496	525	5.9e-06	T	01-09-2023	IPR002110	Ankyrin repeat	GO:0005515
ZHTRGene003557	ed42c115c2dee222fb7bacc691b7e743	863	SMART	SM00248	ANK_2a	67	96	2.9e-06	T	01-09-2023	IPR002110	Ankyrin repeat	GO:0005515
ZHTRGene003557	ed42c115c2dee222fb7bacc691b7e743	863	SMART	SM00248	ANK_2a	630	659	3.8e-06	T	01-09-2023	IPR002110	Ankyrin repeat	GO:0005515
ZHTRGene003557	ed42c115c2dee222fb7bacc691b7e743	863	SMART	SM00248	ANK_2a	34	63	0.00033	T	01-09-2023	IPR002110	Ankyrin repeat	GO:0005515
ZHTRGene003557	ed42c115c2dee222fb7bacc691b7e743	863	SMART	SM00248	ANK_2a	529	558	1.7e-05	T	01-09-2023	IPR002110	Ankyrin repeat	GO:0005515
ZHTRGene003557	ed42c115c2dee222fb7bacc691b7e743	863	SMART	SM00248	ANK_2a	232	261	1.4e-05	T	01-09-2023	IPR002110	Ankyrin repeat	GO:0005515
ZHTRGene003557	ed42c115c2dee222fb7bacc691b7e743	863	SMART	SM00248	ANK_2a	265	294	0.0001	T	01-09-2023	IPR002110	Ankyrin repeat	GO:0005515
ZHTRGene003557	ed42c115c2dee222fb7bacc691b7e743	863	SMART	SM00248	ANK_2a	166	195	2.8e-05	T	01-09-2023	IPR002110	Ankyrin repeat	GO:0005515
ZHTRGene003557	ed42c115c2dee222fb7bacc691b7e743	863	Pfam	PF00023	Ankyrin repeat	167	196	0.00043	T	01-09-2023	IPR002110	Ankyrin repeat	GO:0005515
ZHTRGene003557	ed42c115c2dee222fb7bacc691b7e743	863	Pfam	PF00023	Ankyrin repeat	431	460	0.0015	T	01-09-2023	IPR002110	Ankyrin repeat	GO:0005515
ZHTRGene003557	ed42c115c2dee222fb7bacc691b7e743	863	SUPERFAMILY	SSF48403	Ankyrin repeat	6	371	7.36e-102	T	01-09-2023	IPR036770	Ankyrin repeat-containing domain superfamily	-
ZHTRGene003557	ed42c115c2dee222fb7bacc691b7e743	863	Pfam	PF13857	Ankyrin repeats (many copies)	483	537	4.3e-13	T	01-09-2023	IPR002110	Ankyrin repeat	GO:0005515
ZHTRGene003557	ed42c115c2dee222fb7bacc691b7e743	863	Pfam	PF13857	Ankyrin repeats (many copies)	549	595	1.8e-06	T	01-09-2023	IPR002110	Ankyrin repeat	GO:0005515
ZHTRGene003557	ed42c115c2dee222fb7bacc691b7e743	863	Pfam	PF13857	Ankyrin repeats (many copies)	285	331	1.1e-07	T	01-09-2023	IPR002110	Ankyrin repeat	GO:0005515
ZHTRGene014785	06aa946b6a4e541e7579f31245b45576	848	SUPERFAMILY	SSF50978	WD40 repeat-like	42	242	5.95e-16	T	01-09-2023	IPR036322	WD40-repeat-containing domain superfamily	GO:0005515
ZHTRGene014785	06aa946b6a4e541e7579f31245b45576	848	SMART	SM00299	CLH_2	578	720	1.3e-26	T	01-09-2023	IPR000547	Clathrin, heavy chain/VPS, 7-fold repeat	GO:0006886|GO:0016192
ZHTRGene014785	06aa946b6a4e541e7579f31245b45576	848	Pfam	PF00637	Region in Clathrin and VPS	593	718	2.8e-24	T	01-09-2023	IPR000547	Clathrin, heavy chain/VPS, 7-fold repeat	GO:0006886|GO:0016192
ZHTRGene014785	06aa946b6a4e541e7579f31245b45576	848	SUPERFAMILY	SSF48371	ARM repeat	532	764	2.76e-08	T	01-09-2023	IPR016024	Armadillo-type fold	-
ZHTRGene013133	b93af41e3eb28df02aa4a8d5a214d171	342	Pfam	PF03712	Copper type II ascorbate-dependent monooxygenase, C-terminal domain	180	328	4.2e-45	T	01-09-2023	IPR024548	Copper type II ascorbate-dependent monooxygenase, C-terminal	-
ZHTRGene013133	b93af41e3eb28df02aa4a8d5a214d171	342	Pfam	PF01082	Copper type II ascorbate-dependent monooxygenase, N-terminal domain	33	157	2.9e-31	T	01-09-2023	IPR000323	Copper type II, ascorbate-dependent monooxygenase, N-terminal	GO:0004497|GO:0005507|GO:0016715
ZHTRGene013133	b93af41e3eb28df02aa4a8d5a214d171	342	SUPERFAMILY	SSF49742	PHM/PNGase F	29	175	1.2e-46	T	01-09-2023	IPR008977	PHM/PNGase F domain superfamily	GO:0003824
ZHTRGene013133	b93af41e3eb28df02aa4a8d5a214d171	342	SUPERFAMILY	SSF49742	PHM/PNGase F	179	334	1.1e-50	T	01-09-2023	IPR008977	PHM/PNGase F domain superfamily	GO:0003824
ZHTRGene016579	f24786f4fe26801eb88db3f58012e8ed	489	SMART	SM00931	NOSIC_2	89	141	4.2e-21	T	01-09-2023	IPR012976	NOSIC	-
ZHTRGene016579	f24786f4fe26801eb88db3f58012e8ed	489	SUPERFAMILY	SSF89124	Nop domain	83	329	4.45e-85	T	01-09-2023	IPR036070	Nop domain superfamily	-
ZHTRGene016579	f24786f4fe26801eb88db3f58012e8ed	489	Pfam	PF09785	Prp31 C terminal domain	335	462	9.7e-45	T	01-09-2023	IPR019175	Prp31 C-terminal	-
ZHTRGene016579	f24786f4fe26801eb88db3f58012e8ed	489	Pfam	PF01798	snoRNA binding domain, fibrillarin	97	327	8.3e-79	T	01-09-2023	IPR002687	Nop domain	-
ZHTRGene010305	2f492ce3774076db9339c0ec938ee613	212	Pfam	PF00076	RNA recognition motif. (a.k.a. RRM, RBD, or RNP domain)	9	77	1e-12	T	01-09-2023	IPR000504	RNA recognition motif domain	GO:0003723
ZHTRGene010305	2f492ce3774076db9339c0ec938ee613	212	SUPERFAMILY	SSF54928	RNA-binding domain, RBD	2	83	2.55e-20	T	01-09-2023	IPR035979	RNA-binding domain superfamily	GO:0003676
ZHTRGene010305	2f492ce3774076db9339c0ec938ee613	212	CDD	cd12336	RRM_RBM7_like	7	80	1.03597e-42	T	01-09-2023	-	-
ZHTRGene010305	2f492ce3774076db9339c0ec938ee613	212	SMART	SM00360	rrm1_1	8	80	3.6e-18	T	01-09-2023	IPR000504	RNA recognition motif domain	GO:0003723
ZHTRGene006477	a2d468cf5c26fc70f4621010ca349de9	465	SMART	SM00368	LRR_RI_2	328	356	27	T	01-09-2023	-	-
ZHTRGene006477	a2d468cf5c26fc70f4621010ca349de9	465	SMART	SM00368	LRR_RI_2	361	388	6.1	T	01-09-2023	-	-
ZHTRGene006477	a2d468cf5c26fc70f4621010ca349de9	465	SMART	SM00368	LRR_RI_2	270	297	1.6	T	01-09-2023	-	-
ZHTRGene006477	a2d468cf5c26fc70f4621010ca349de9	465	SMART	SM00368	LRR_RI_2	389	416	0.0017	T	01-09-2023	-	-
ZHTRGene006477	a2d468cf5c26fc70f4621010ca349de9	465	SMART	SM00368	LRR_RI_2	298	325	0.62	T	01-09-2023	-	-
ZHTRGene006477	a2d468cf5c26fc70f4621010ca349de9	465	SMART	SM00368	LRR_RI_2	417	444	150	T	01-09-2023	-	-
ZHTRGene006477	a2d468cf5c26fc70f4621010ca349de9	465	SUPERFAMILY	SSF52047	RNI-like	156	447	9.22e-38	T	01-09-2023	-	-
ZHTRGene006477	a2d468cf5c26fc70f4621010ca349de9	465	Pfam	PF13516	Leucine Rich repeat	298	319	0.1	T	01-09-2023	IPR001611	Leucine-rich repeat	GO:0005515
ZHTRGene006477	a2d468cf5c26fc70f4621010ca349de9	465	Pfam	PF13516	Leucine Rich repeat	328	351	0.02	T	01-09-2023	IPR001611	Leucine-rich repeat	GO:0005515
ZHTRGene006477	a2d468cf5c26fc70f4621010ca349de9	465	Pfam	PF13516	Leucine Rich repeat	270	291	0.00062	T	01-09-2023	IPR001611	Leucine-rich repeat	GO:0005515
ZHTRGene006477	a2d468cf5c26fc70f4621010ca349de9	465	Pfam	PF13516	Leucine Rich repeat	389	406	0.51	T	01-09-2023	IPR001611	Leucine-rich repeat	GO:0005515
ZHTRGene009286	55e3e15397b23e4e02bccb3f61335c0e	164	SUPERFAMILY	SSF54928	RNA-binding domain, RBD	29	145	3.9e-34	T	01-09-2023	IPR035979	RNA-binding domain superfamily	GO:0003676
ZHTRGene009286	55e3e15397b23e4e02bccb3f61335c0e	164	SMART	SM00360	rrm1_1	36	109	1.9e-23	T	01-09-2023	IPR000504	RNA recognition motif domain	GO:0003723
ZHTRGene009286	55e3e15397b23e4e02bccb3f61335c0e	164	Pfam	PF00076	RNA recognition motif. (a.k.a. RRM, RBD, or RNP domain)	37	106	1.4e-17	T	01-09-2023	IPR000504	RNA recognition motif domain	GO:0003723
ZHTRGene009286	55e3e15397b23e4e02bccb3f61335c0e	164	CDD	cd12240	RRM_NCBP2	37	114	6.33216e-58	T	01-09-2023	IPR034148	NCBP2, RNA recognition motif	-
ZHTRGene005245	cf235070a379e72caf8d7b0e3aab4844	315	Pfam	PF00293	NUDIX domain	120	248	2e-16	T	01-09-2023	IPR000086	NUDIX hydrolase domain	-
ZHTRGene005245	cf235070a379e72caf8d7b0e3aab4844	315	SUPERFAMILY	SSF55811	Nudix	110	252	2.57e-25	T	01-09-2023	IPR015797	NUDIX hydrolase-like domain superfamily	-
ZHTRGene013147	e585e5a0a8e7283e931c42d255d4d9e1	301	CDD	cd01310	TatD_DNAse	7	298	2.97219e-83	T	01-09-2023	IPR001130	3'-5' ssDNA/RNA exonuclease TatD-like	GO:0016788
ZHTRGene013147	e585e5a0a8e7283e931c42d255d4d9e1	301	Pfam	PF01026	TatD related DNase	8	297	6e-52	T	01-09-2023	IPR001130	3'-5' ssDNA/RNA exonuclease TatD-like	GO:0016788
ZHTRGene013147	e585e5a0a8e7283e931c42d255d4d9e1	301	SUPERFAMILY	SSF51556	Metallo-dependent hydrolases	7	298	1.78e-69	T	01-09-2023	IPR032466	Metal-dependent hydrolase	-
ZHTRGene009065	90ee33cc1694a16b83f1acb4e5ff306a	177	Pfam	PF08347	N-terminal CTNNB1 binding	6	70	3.1e-11	T	01-09-2023	IPR013558	CTNNB1 binding, N-teminal	-
ZHTRGene003290	7e90f0fb4b08ee2cabd44b2f1ed13ca8	226	SMART	SM00082	lrrct1	176	225	1.7e-07	T	01-09-2023	IPR000483	Cysteine-rich flanking region, C-terminal	-
ZHTRGene003290	7e90f0fb4b08ee2cabd44b2f1ed13ca8	226	SUPERFAMILY	SSF52058	L domain-like	36	219	1.78e-23	T	01-09-2023	-	-
ZHTRGene003290	7e90f0fb4b08ee2cabd44b2f1ed13ca8	226	Pfam	PF13855	Leucine rich repeat	119	177	2.8e-08	T	01-09-2023	IPR001611	Leucine-rich repeat	GO:0005515
ZHTRGene008440	038d05d29ff904a54cbf2dcc7d44de61	727	SUPERFAMILY	SSF57625	Invertebrate chitin-binding proteins	242	290	1.26e-08	T	01-09-2023	IPR036508	Chitin binding domain superfamily	GO:0008061
ZHTRGene008440	038d05d29ff904a54cbf2dcc7d44de61	727	SMART	SM00494	chi_10	665	718	0.00021	T	01-09-2023	IPR002557	Chitin binding domain	GO:0005576|GO:0008061
ZHTRGene008440	038d05d29ff904a54cbf2dcc7d44de61	727	SMART	SM00494	chi_10	424	483	13	T	01-09-2023	IPR002557	Chitin binding domain	GO:0005576|GO:0008061
ZHTRGene008440	038d05d29ff904a54cbf2dcc7d44de61	727	SMART	SM00494	chi_10	130	184	5.8e-05	T	01-09-2023	IPR002557	Chitin binding domain	GO:0005576|GO:0008061
ZHTRGene008440	038d05d29ff904a54cbf2dcc7d44de61	727	SMART	SM00494	chi_10	598	653	0.0026	T	01-09-2023	IPR002557	Chitin binding domain	GO:0005576|GO:0008061
ZHTRGene008440	038d05d29ff904a54cbf2dcc7d44de61	727	SMART	SM00494	chi_10	488	541	7.1e-06	T	01-09-2023	IPR002557	Chitin binding domain	GO:0005576|GO:0008061
ZHTRGene008440	038d05d29ff904a54cbf2dcc7d44de61	727	SMART	SM00494	chi_10	363	418	0.025	T	01-09-2023	IPR002557	Chitin binding domain	GO:0005576|GO:0008061
ZHTRGene008440	038d05d29ff904a54cbf2dcc7d44de61	727	SMART	SM00494	chi_10	241	297	5.6e-06	T	01-09-2023	IPR002557	Chitin binding domain	GO:0005576|GO:0008061
ZHTRGene008440	038d05d29ff904a54cbf2dcc7d44de61	727	SMART	SM00494	chi_10	186	240	8.2e-05	T	01-09-2023	IPR002557	Chitin binding domain	GO:0005576|GO:0008061
ZHTRGene008440	038d05d29ff904a54cbf2dcc7d44de61	727	SMART	SM00494	chi_10	542	595	1.1	T	01-09-2023	IPR002557	Chitin binding domain	GO:0005576|GO:0008061
ZHTRGene008440	038d05d29ff904a54cbf2dcc7d44de61	727	SMART	SM00494	chi_10	298	351	8.3e-06	T	01-09-2023	IPR002557	Chitin binding domain	GO:0005576|GO:0008061
ZHTRGene008440	038d05d29ff904a54cbf2dcc7d44de61	727	SUPERFAMILY	SSF57625	Invertebrate chitin-binding proteins	361	423	3.14e-07	T	01-09-2023	IPR036508	Chitin binding domain superfamily	GO:0008061
ZHTRGene008440	038d05d29ff904a54cbf2dcc7d44de61	727	SUPERFAMILY	SSF57625	Invertebrate chitin-binding proteins	127	177	1.15e-10	T	01-09-2023	IPR036508	Chitin binding domain superfamily	GO:0008061
ZHTRGene008440	038d05d29ff904a54cbf2dcc7d44de61	727	SUPERFAMILY	SSF57625	Invertebrate chitin-binding proteins	597	657	3.27e-07	T	01-09-2023	IPR036508	Chitin binding domain superfamily	GO:0008061
ZHTRGene008440	038d05d29ff904a54cbf2dcc7d44de61	727	SUPERFAMILY	SSF57625	Invertebrate chitin-binding proteins	295	354	2.88e-06	T	01-09-2023	IPR036508	Chitin binding domain superfamily	GO:0008061
ZHTRGene008440	038d05d29ff904a54cbf2dcc7d44de61	727	SUPERFAMILY	SSF57625	Invertebrate chitin-binding proteins	490	540	1.31e-08	T	01-09-2023	IPR036508	Chitin binding domain superfamily	GO:0008061
ZHTRGene008440	038d05d29ff904a54cbf2dcc7d44de61	727	SUPERFAMILY	SSF57625	Invertebrate chitin-binding proteins	661	723	1.94e-08	T	01-09-2023	IPR036508	Chitin binding domain superfamily	GO:0008061
ZHTRGene008440	038d05d29ff904a54cbf2dcc7d44de61	727	SUPERFAMILY	SSF57625	Invertebrate chitin-binding proteins	538	594	6.02e-07	T	01-09-2023	IPR036508	Chitin binding domain superfamily	GO:0008061
ZHTRGene008440	038d05d29ff904a54cbf2dcc7d44de61	727	Pfam	PF01607	Chitin binding Peritrophin-A domain	543	589	1.5e-05	T	01-09-2023	IPR002557	Chitin binding domain	GO:0005576|GO:0008061
ZHTRGene008440	038d05d29ff904a54cbf2dcc7d44de61	727	Pfam	PF01607	Chitin binding Peritrophin-A domain	132	180	9.8e-08	T	01-09-2023	IPR002557	Chitin binding domain	GO:0005576|GO:0008061
ZHTRGene008440	038d05d29ff904a54cbf2dcc7d44de61	727	Pfam	PF01607	Chitin binding Peritrophin-A domain	251	291	4.9e-08	T	01-09-2023	IPR002557	Chitin binding domain	GO:0005576|GO:0008061
ZHTRGene008440	038d05d29ff904a54cbf2dcc7d44de61	727	Pfam	PF01607	Chitin binding Peritrophin-A domain	600	647	1.4e-06	T	01-09-2023	IPR002557	Chitin binding domain	GO:0005576|GO:0008061
ZHTRGene008440	038d05d29ff904a54cbf2dcc7d44de61	727	Pfam	PF01607	Chitin binding Peritrophin-A domain	667	706	8e-06	T	01-09-2023	IPR002557	Chitin binding domain	GO:0005576|GO:0008061
ZHTRGene008440	038d05d29ff904a54cbf2dcc7d44de61	727	Pfam	PF01607	Chitin binding Peritrophin-A domain	490	529	1.5e-07	T	01-09-2023	IPR002557	Chitin binding domain	GO:0005576|GO:0008061
ZHTRGene008440	038d05d29ff904a54cbf2dcc7d44de61	727	Pfam	PF01607	Chitin binding Peritrophin-A domain	365	406	3.7e-06	T	01-09-2023	IPR002557	Chitin binding domain	GO:0005576|GO:0008061
ZHTRGene008440	038d05d29ff904a54cbf2dcc7d44de61	727	Pfam	PF01607	Chitin binding Peritrophin-A domain	188	235	1.3e-05	T	01-09-2023	IPR002557	Chitin binding domain	GO:0005576|GO:0008061
ZHTRGene008076	0275960cab5caf16c14b4f7445386e7a	648	CDD	cd15293	7tmC_GPR158-like	226	482	6.11499e-103	T	01-09-2023	-	-
ZHTRGene008076	0275960cab5caf16c14b4f7445386e7a	648	Pfam	PF00003	7 transmembrane sweet-taste receptor of 3 GCPR	228	476	3.7e-29	T	01-09-2023	IPR017978	GPCR family 3, C-terminal	GO:0004930|GO:0007186|GO:0016020
ZHTRGene016864	64a8625597f8cc329ad66544e0751b0c	839	SMART	SM01349	TOG_3	97	324	0.005	T	01-09-2023	IPR034085	TOG domain	-
ZHTRGene016864	64a8625597f8cc329ad66544e0751b0c	839	SUPERFAMILY	SSF48371	ARM repeat	21	834	2.68e-62	T	01-09-2023	IPR016024	Armadillo-type fold	-
ZHTRGene012732	ecfa28703ba03b5934a68efadac6ef47	965	NCBIfam	TIGR00920	hydroxymethylglutaryl-CoA reductase (NADPH)	120	958	0	T	01-09-2023	IPR004816	Hydroxymethylglutaryl-CoA reductase, metazoan	GO:0004420|GO:0005789|GO:0008299|GO:0050661
ZHTRGene012732	ecfa28703ba03b5934a68efadac6ef47	965	Pfam	PF12349	Sterol-sensing domain of SREBP cleavage-activation	203	335	1.1e-17	T	01-09-2023	IPR000731	Sterol-sensing domain	-
ZHTRGene012732	ecfa28703ba03b5934a68efadac6ef47	965	CDD	cd00643	HMG-CoA_reductase_classI	547	951	0	T	01-09-2023	IPR004554	Hydroxymethylglutaryl-CoA reductase, eukaryotic/archaeal type	GO:0004420|GO:0005515|GO:0008299
ZHTRGene012732	ecfa28703ba03b5934a68efadac6ef47	965	Pfam	PF00368	Hydroxymethylglutaryl-coenzyme A reductase	573	951	1.3e-139	T	01-09-2023	IPR002202	Hydroxymethylglutaryl-CoA reductase, class I/II	GO:0004420|GO:0015936
ZHTRGene012732	ecfa28703ba03b5934a68efadac6ef47	965	SUPERFAMILY	SSF56542	Substrate-binding domain of HMG-CoA reductase	525	941	1.57e-107	T	01-09-2023	IPR009029	Hydroxymethylglutaryl-CoA reductase, class I/II, substrate-binding domain superfamily	GO:0015936|GO:0016616
ZHTRGene012732	ecfa28703ba03b5934a68efadac6ef47	965	SUPERFAMILY	SSF55035	NAD-binding domain of HMG-CoA reductase	667	783	3.4e-45	T	01-09-2023	IPR009023	Hydroxymethylglutaryl-CoA reductase, class I/II, NAD/NADP-binding domain superfamily	-
ZHTRGene012732	ecfa28703ba03b5934a68efadac6ef47	965	NCBIfam	TIGR00533	hydroxymethylglutaryl-CoA reductase (NADPH)	546	951	1.9e-160	T	01-09-2023	IPR004554	Hydroxymethylglutaryl-CoA reductase, eukaryotic/archaeal type	GO:0004420|GO:0005515|GO:0008299
ZHTRGene011604	e0a3dd3c9a38b17ee514398bd4f1004f	99	CDD	cd00086	homeodomain	32	82	1.24171e-10	T	01-09-2023	IPR001356	Homeobox domain	GO:0003677
ZHTRGene011604	e0a3dd3c9a38b17ee514398bd4f1004f	99	Pfam	PF00046	Homeodomain	32	82	2.5e-13	T	01-09-2023	IPR001356	Homeobox domain	GO:0003677
ZHTRGene011604	e0a3dd3c9a38b17ee514398bd4f1004f	99	SMART	SM00389	HOX_1	31	93	9.5e-09	T	01-09-2023	IPR001356	Homeobox domain	GO:0003677
ZHTRGene011604	e0a3dd3c9a38b17ee514398bd4f1004f	99	SUPERFAMILY	SSF46689	Homeodomain-like	19	84	5.99e-16	T	01-09-2023	IPR009057	Homeobox-like domain superfamily	-
ZHTRGene006837	18d66b37853cd676d1aec503045add52	143	NCBIfam	TIGR00365	Grx4 family monothiol glutaredoxin	28	122	2.5e-40	T	01-09-2023	IPR004480	Monothiol glutaredoxin-related	-
ZHTRGene006837	18d66b37853cd676d1aec503045add52	143	SUPERFAMILY	SSF52833	Thioredoxin-like	27	126	4.32e-36	T	01-09-2023	IPR036249	Thioredoxin-like superfamily	-
ZHTRGene006837	18d66b37853cd676d1aec503045add52	143	CDD	cd03028	GRX_PICOT_like	29	118	7.04253e-61	T	01-09-2023	IPR033658	Glutaredoxin, PICOT-like	-
ZHTRGene006837	18d66b37853cd676d1aec503045add52	143	Pfam	PF00462	Glutaredoxin	38	102	7.2e-22	T	01-09-2023	IPR002109	Glutaredoxin	-
ZHTRGene014999	614f963c55b49518d0786eebe0eb1021	1595	Pfam	PF05970	PIF1-like helicase	1258	1584	1.5e-92	T	01-09-2023	IPR010285	DNA helicase Pif1-like	GO:0000723|GO:0003678|GO:0006281
ZHTRGene014999	614f963c55b49518d0786eebe0eb1021	1595	SUPERFAMILY	SSF52540	P-loop containing nucleoside triphosphate hydrolases	1254	1444	2.73e-19	T	01-09-2023	IPR027417	P-loop containing nucleoside triphosphate hydrolase	-
ZHTRGene007633	f57acedd0faa504bcc019d70b6aa18af	1996	SUPERFAMILY	SSF117289	Nucleoporin domain	8	382	1.39e-30	T	01-09-2023	-	-
ZHTRGene005741	1cdc0fbe88345455692f3da9cdb180d9	949	CDD	cd01650	RT_nLTR_like	484	737	5.48434e-58	T	01-09-2023	-	-
ZHTRGene005741	1cdc0fbe88345455692f3da9cdb180d9	949	SUPERFAMILY	SSF56672	DNA/RNA polymerases	433	741	4.6e-23	T	01-09-2023	IPR043502	DNA/RNA polymerase superfamily	-
ZHTRGene005741	1cdc0fbe88345455692f3da9cdb180d9	949	Pfam	PF14529	Endonuclease-reverse transcriptase	130	222	2.1e-06	T	01-09-2023	IPR005135	Endonuclease/exonuclease/phosphatase	GO:0003824
ZHTRGene005741	1cdc0fbe88345455692f3da9cdb180d9	949	Pfam	PF00078	Reverse transcriptase (RNA-dependent DNA polymerase)	496	737	1.2e-44	T	01-09-2023	IPR000477	Reverse transcriptase domain	-
ZHTRGene005741	1cdc0fbe88345455692f3da9cdb180d9	949	SUPERFAMILY	SSF56219	DNase I-like	37	238	7.72e-17	T	01-09-2023	IPR036691	Endonuclease/exonuclease/phosphatase superfamily	-
ZHTRGene006199	d511d2752b97d81f8ce4abf76459f0d8	247	Pfam	PF06585	Haemolymph juvenile hormone binding protein (JHBP)	9	245	1.8e-75	T	01-09-2023	IPR010562	Haemolymph juvenile hormone binding	-
ZHTRGene006199	d511d2752b97d81f8ce4abf76459f0d8	247	SMART	SM00700	jhbp	19	247	3e-58	T	01-09-2023	IPR010562	Haemolymph juvenile hormone binding	-
ZHTRGene000439	d6ba8d65d3ddc99a1e1514b93f8c0859	721	Pfam	PF05585	Putative peptidase (DUF1758)	146	293	2.3e-15	T	01-09-2023	IPR008737	Peptidase aspartic, putative	-
ZHTRGene002816	56f388ace4a1e72eebe3ed8d986af90d	915	Pfam	PF12906	RING-variant domain	10	56	1.4e-13	T	01-09-2023	IPR011016	Zinc finger, RING-CH-type	GO:0008270
ZHTRGene002816	56f388ace4a1e72eebe3ed8d986af90d	915	CDD	cd16702	RING_CH-C4HC3_MARCH6	9	58	1.59132e-31	T	01-09-2023	-	-
ZHTRGene002816	56f388ace4a1e72eebe3ed8d986af90d	915	SUPERFAMILY	SSF57850	RING/U-box	8	61	5.83e-14	T	01-09-2023	-	-
ZHTRGene002816	56f388ace4a1e72eebe3ed8d986af90d	915	SMART	SM00744	ringv_2	9	57	1.1e-20	T	01-09-2023	IPR011016	Zinc finger, RING-CH-type	GO:0008270
ZHTRGene013967	be3a2cdba53ee1d552dc6921e6f6db62	137	SMART	SM00238	bir_2	13	85	6.4e-20	T	01-09-2023	IPR001370	BIR repeat	-
ZHTRGene013967	be3a2cdba53ee1d552dc6921e6f6db62	137	Pfam	PF00653	Inhibitor of Apoptosis domain	18	83	3.9e-21	T	01-09-2023	IPR001370	BIR repeat	-
ZHTRGene013967	be3a2cdba53ee1d552dc6921e6f6db62	137	CDD	cd00022	BIR	17	84	2.70153e-24	T	01-09-2023	IPR001370	BIR repeat	-
ZHTRGene013967	be3a2cdba53ee1d552dc6921e6f6db62	137	SUPERFAMILY	SSF57924	Inhibitor of apoptosis (IAP) repeat	10	105	3.27e-29	T	01-09-2023	-	-
ZHTRGene001508	d6644552299ff51d79e44277a6856f05	563	SUPERFAMILY	SSF50978	WD40 repeat-like	246	560	2.84e-23	T	01-09-2023	IPR036322	WD40-repeat-containing domain superfamily	GO:0005515
ZHTRGene001508	d6644552299ff51d79e44277a6856f05	563	CDD	cd16450	mRING-C3HGC3_RFWD3	88	148	5.3956e-29	T	01-09-2023	-	-
ZHTRGene001508	d6644552299ff51d79e44277a6856f05	563	SMART	SM00320	WD40_4	327	366	0.15	T	01-09-2023	IPR001680	WD40 repeat	GO:0005515
ZHTRGene001508	d6644552299ff51d79e44277a6856f05	563	SMART	SM00320	WD40_4	284	324	0.34	T	01-09-2023	IPR001680	WD40 repeat	GO:0005515
ZHTRGene001508	d6644552299ff51d79e44277a6856f05	563	SMART	SM00184	ring_2	88	135	0.00066	T	01-09-2023	IPR001841	Zinc finger, RING-type	-
ZHTRGene001508	d6644552299ff51d79e44277a6856f05	563	Pfam	PF13639	Ring finger domain	88	136	4.1e-07	T	01-09-2023	IPR001841	Zinc finger, RING-type	-
ZHTRGene001508	d6644552299ff51d79e44277a6856f05	563	SUPERFAMILY	SSF57850	RING/U-box	87	142	5.08e-15	T	01-09-2023	-	-
ZHTRGene015152	a75c4df93b43e6f9a7b1f4950a45fa55	3908	Pfam	PF00176	SNF2-related domain	493	800	2.4e-51	T	01-09-2023	IPR000330	SNF2, N-terminal	GO:0005524|GO:0140658
ZHTRGene015152	a75c4df93b43e6f9a7b1f4950a45fa55	3908	Pfam	PF00271	Helicase conserved C-terminal domain	2430	2549	4.4e-14	T	01-09-2023	IPR001650	Helicase, C-terminal	-
ZHTRGene015152	a75c4df93b43e6f9a7b1f4950a45fa55	3908	SUPERFAMILY	SSF52540	P-loop containing nucleoside triphosphate hydrolases	457	763	1.79e-44	T	01-09-2023	IPR027417	P-loop containing nucleoside triphosphate hydrolase	-
ZHTRGene015152	a75c4df93b43e6f9a7b1f4950a45fa55	3908	SMART	SM00487	ultradead3	471	721	3.8e-18	T	01-09-2023	IPR014001	Helicase superfamily 1/2, ATP-binding domain	-
ZHTRGene015152	a75c4df93b43e6f9a7b1f4950a45fa55	3908	SUPERFAMILY	SSF52540	P-loop containing nucleoside triphosphate hydrolases	2417	2601	4.7e-42	T	01-09-2023	IPR027417	P-loop containing nucleoside triphosphate hydrolase	-
ZHTRGene015152	a75c4df93b43e6f9a7b1f4950a45fa55	3908	CDD	cd18069	DEXHc_ARIP4	475	748	3.98333e-140	T	01-09-2023	IPR044573	ARIP4, DEXH-box helicase domain	-
ZHTRGene015152	a75c4df93b43e6f9a7b1f4950a45fa55	3908	CDD	cd18793	SF2_C_SNF	2424	2560	1.13625e-51	T	01-09-2023	-	-
ZHTRGene015152	a75c4df93b43e6f9a7b1f4950a45fa55	3908	SMART	SM00490	helicmild6	2455	2549	7.1e-18	T	01-09-2023	IPR001650	Helicase, C-terminal	-
ZHTRGene000434	42fc45e0d6d0be7601576adeedae0310	83	CDD	cd21443	SNARE_NTD_STX6_STX10	5	71	3.20208e-34	T	01-09-2023	-	-
ZHTRGene000434	42fc45e0d6d0be7601576adeedae0310	83	Pfam	PF09177	Syntaxin 6, N-terminal	5	72	1.6e-27	T	01-09-2023	IPR015260	Syntaxin 6, N-terminal	GO:0016020|GO:0048193
ZHTRGene000434	42fc45e0d6d0be7601576adeedae0310	83	SUPERFAMILY	SSF47661	t-snare proteins	4	71	1.18e-20	T	01-09-2023	IPR010989	SNARE	GO:0016020|GO:0016192
ZHTRGene005031	ea624ef1cf27c649e0ea1dc919eeb797	778	Pfam	PF08205	CD80-like C2-set immunoglobulin domain	235	298	2.3e-10	T	01-09-2023	IPR013162	CD80-like, immunoglobulin C2-set	-
ZHTRGene005031	ea624ef1cf27c649e0ea1dc919eeb797	778	SUPERFAMILY	SSF48726	Immunoglobulin	131	219	2.07e-11	T	01-09-2023	IPR036179	Immunoglobulin-like domain superfamily	-
ZHTRGene005031	ea624ef1cf27c649e0ea1dc919eeb797	778	SMART	SM00409	IG_3c	227	314	2.8	T	01-09-2023	IPR003599	Immunoglobulin subtype	-
ZHTRGene005031	ea624ef1cf27c649e0ea1dc919eeb797	778	SMART	SM00409	IG_3c	40	112	15	T	01-09-2023	IPR003599	Immunoglobulin subtype	-
ZHTRGene005031	ea624ef1cf27c649e0ea1dc919eeb797	778	SMART	SM00409	IG_3c	327	411	0.00045	T	01-09-2023	IPR003599	Immunoglobulin subtype	-
ZHTRGene005031	ea624ef1cf27c649e0ea1dc919eeb797	778	SMART	SM00409	IG_3c	130	217	68	T	01-09-2023	IPR003599	Immunoglobulin subtype	-
ZHTRGene005031	ea624ef1cf27c649e0ea1dc919eeb797	778	SMART	SM00409	IG_3c	421	507	65	T	01-09-2023	IPR003599	Immunoglobulin subtype	-
ZHTRGene005031	ea624ef1cf27c649e0ea1dc919eeb797	778	SUPERFAMILY	SSF48726	Immunoglobulin	224	317	2.24e-14	T	01-09-2023	IPR036179	Immunoglobulin-like domain superfamily	-
ZHTRGene005031	ea624ef1cf27c649e0ea1dc919eeb797	778	SUPERFAMILY	SSF49265	Fibronectin type III	504	592	2.32e-10	T	01-09-2023	IPR036116	Fibronectin type III superfamily	GO:0005515
ZHTRGene005031	ea624ef1cf27c649e0ea1dc919eeb797	778	SUPERFAMILY	SSF48726	Immunoglobulin	425	509	1.09e-10	T	01-09-2023	IPR036179	Immunoglobulin-like domain superfamily	-
ZHTRGene005031	ea624ef1cf27c649e0ea1dc919eeb797	778	SUPERFAMILY	SSF48726	Immunoglobulin	39	159	4.86e-07	T	01-09-2023	IPR036179	Immunoglobulin-like domain superfamily	-
ZHTRGene005031	ea624ef1cf27c649e0ea1dc919eeb797	778	SMART	SM00408	igc2_5	333	399	1.1e-05	T	01-09-2023	IPR003598	Immunoglobulin subtype 2	-
ZHTRGene005031	ea624ef1cf27c649e0ea1dc919eeb797	778	SMART	SM00408	igc2_5	233	300	1.5	T	01-09-2023	IPR003598	Immunoglobulin subtype 2	-
ZHTRGene005031	ea624ef1cf27c649e0ea1dc919eeb797	778	SMART	SM00408	igc2_5	427	496	0.77	T	01-09-2023	IPR003598	Immunoglobulin subtype 2	-
ZHTRGene005031	ea624ef1cf27c649e0ea1dc919eeb797	778	SMART	SM00408	igc2_5	136	204	0.00012	T	01-09-2023	IPR003598	Immunoglobulin subtype 2	-
ZHTRGene005031	ea624ef1cf27c649e0ea1dc919eeb797	778	SUPERFAMILY	SSF48726	Immunoglobulin	314	416	2.19e-15	T	01-09-2023	IPR036179	Immunoglobulin-like domain superfamily	-
ZHTRGene005031	ea624ef1cf27c649e0ea1dc919eeb797	778	CDD	cd00063	FN3	512	599	6.78165e-07	T	01-09-2023	IPR003961	Fibronectin type III	GO:0005515
ZHTRGene005031	ea624ef1cf27c649e0ea1dc919eeb797	778	CDD	cd00096	Ig	434	498	0.000108328	T	01-09-2023	-	-
ZHTRGene005031	ea624ef1cf27c649e0ea1dc919eeb797	778	Pfam	PF13927	Immunoglobulin domain	316	396	1.2e-11	T	01-09-2023	-	-
ZHTRGene005031	ea624ef1cf27c649e0ea1dc919eeb797	778	Pfam	PF13927	Immunoglobulin domain	135	201	3.6e-08	T	01-09-2023	-	-
ZHTRGene001656	ce4b6540fe2ff80ffc1066dd44c8e426	250	Pfam	PF03959	Serine hydrolase (FSH1)	19	217	4.2e-56	T	01-09-2023	IPR005645	Serine hydrolase FSH	-
ZHTRGene001656	ce4b6540fe2ff80ffc1066dd44c8e426	250	SUPERFAMILY	SSF53474	alpha/beta-Hydrolases	21	222	9.99e-15	T	01-09-2023	IPR029058	Alpha/Beta hydrolase fold	-
ZHTRGene004377	3088b4cd560127e1011d98e2ca7483d1	400	SUPERFAMILY	SSF46689	Homeodomain-like	43	107	1.8e-17	T	01-09-2023	IPR009057	Homeobox-like domain superfamily	-
ZHTRGene004377	3088b4cd560127e1011d98e2ca7483d1	400	CDD	cd00086	homeodomain	43	102	4.87356e-14	T	01-09-2023	IPR001356	Homeobox domain	GO:0003677
ZHTRGene004377	3088b4cd560127e1011d98e2ca7483d1	400	Pfam	PF05920	Homeobox KN domain	58	97	1e-14	T	01-09-2023	IPR008422	Homeobox KN domain	GO:0003677|GO:0006355
ZHTRGene004377	3088b4cd560127e1011d98e2ca7483d1	400	SMART	SM00548	irx_3	192	209	1.2e-05	T	01-09-2023	IPR003893	Iroquois-class homeodomain protein	GO:0003677|GO:0005634|GO:0006355
ZHTRGene004377	3088b4cd560127e1011d98e2ca7483d1	400	SMART	SM00389	HOX_1	41	105	2.5e-11	T	01-09-2023	IPR001356	Homeobox domain	GO:0003677
ZHTRGene002907	95797dbf1bb2fde18a9a0c7e880809ed	438	SUPERFAMILY	SSF49313	Cadherin-like	40	118	5.02e-06	T	01-09-2023	IPR015919	Cadherin-like superfamily	GO:0005509|GO:0016020
ZHTRGene002907	95797dbf1bb2fde18a9a0c7e880809ed	438	Pfam	PF05510	Sarcoglycan alpha/epsilon	26	390	2.9e-105	T	01-09-2023	IPR008908	Sarcoglycan alpha/epsilon	GO:0016012
ZHTRGene014617	65b09133bac9a6eb155dcfdd6b9a04fa	586	Pfam	PF00995	Sec1 family	30	578	1.3e-120	T	01-09-2023	IPR001619	Sec1-like protein	GO:0016192
ZHTRGene014617	65b09133bac9a6eb155dcfdd6b9a04fa	586	SUPERFAMILY	SSF56815	Sec1/munc18-like (SM) proteins	1	585	5.49e-186	T	01-09-2023	IPR036045	Sec1-like superfamily	-
ZHTRGene001138	1944a52b45698c4bd2de2bea3e740be0	296	Pfam	PF07530	Associated with zinc fingers	181	240	1.7e-11	T	01-09-2023	IPR006579	Pre-C2HC domain	-
ZHTRGene002308	03ddce42ab462a658c42f97c5e35df46	208	SUPERFAMILY	SSF81321	Family A G protein-coupled receptor-like	18	201	4.85e-41	T	01-09-2023	-	-
ZHTRGene002308	03ddce42ab462a658c42f97c5e35df46	208	Pfam	PF00001	7 transmembrane receptor (rhodopsin family)	67	203	2.3e-43	T	01-09-2023	IPR000276	G protein-coupled receptor, rhodopsin-like	GO:0004930|GO:0007186|GO:0016020
ZHTRGene011254	2996bdbd9811f2df218f94fa16cc070c	230	Pfam	PF00650	CRAL/TRIO domain	105	192	2.8e-09	T	01-09-2023	IPR001251	CRAL-TRIO lipid binding domain	-
ZHTRGene011254	2996bdbd9811f2df218f94fa16cc070c	230	SUPERFAMILY	SSF52087	CRAL/TRIO domain	98	188	2.22e-13	T	01-09-2023	IPR036865	CRAL-TRIO lipid binding domain superfamily	-
ZHTRGene011254	2996bdbd9811f2df218f94fa16cc070c	230	SUPERFAMILY	SSF46938	CRAL/TRIO N-terminal domain	30	87	2.75e-06	T	01-09-2023	IPR036273	CRAL/TRIO, N-terminal domain superfamily	-
ZHTRGene011254	2996bdbd9811f2df218f94fa16cc070c	230	SMART	SM01100	CRAL_TRIO_N_2	54	79	0.0066	T	01-09-2023	IPR011074	CRAL/TRIO, N-terminal domain	-
ZHTRGene009160	57fd6aede8a95292f067f897ce9596df	594	Pfam	PF01384	Phosphate transporter family	26	582	1.6e-137	T	01-09-2023	IPR001204	Phosphate transporter	GO:0005315|GO:0006817|GO:0016020
ZHTRGene013000	8440335aae68da1f543f446aa6438163	207	SUPERFAMILY	SSF52540	P-loop containing nucleoside triphosphate hydrolases	8	182	1.55e-42	T	01-09-2023	IPR027417	P-loop containing nucleoside triphosphate hydrolase	-
ZHTRGene013000	8440335aae68da1f543f446aa6438163	207	NCBIfam	TIGR00231	small GTP-binding protein domain	9	167	2.6e-20	T	01-09-2023	IPR005225	Small GTP-binding protein domain	GO:0005525
ZHTRGene013000	8440335aae68da1f543f446aa6438163	207	SMART	SM00173	ras_sub_4	6	177	9.3e-10	T	01-09-2023	-	-
ZHTRGene013000	8440335aae68da1f543f446aa6438163	207	SMART	SM00174	rho_sub_3	11	177	2.6e-06	T	01-09-2023	IPR001806	Small GTPase	GO:0003924|GO:0005525
ZHTRGene013000	8440335aae68da1f543f446aa6438163	207	CDD	cd00154	Rab	10	171	4.81631e-56	T	01-09-2023	-	-
ZHTRGene013000	8440335aae68da1f543f446aa6438163	207	SMART	SM00175	rab_sub_5	9	177	7.6e-25	T	01-09-2023	-	-
ZHTRGene013000	8440335aae68da1f543f446aa6438163	207	Pfam	PF00071	Ras family	10	174	2.1e-36	T	01-09-2023	IPR001806	Small GTPase	GO:0003924|GO:0005525
ZHTRGene012051	40e5f9e3ac0f7cb8e796c029e38e4ade	270	Pfam	PF16009	Domain of unknown function (DUF4779)	47	206	5.5e-43	T	01-09-2023	IPR031959	Protein of unknown function DUF4779	-
ZHTRGene002243	a95bfa3c7d7de7103298fcd237e87ad0	538	Pfam	PF01593	Flavin containing amine oxidoreductase	26	472	7.1e-52	T	01-09-2023	IPR002937	Amine oxidase	GO:0016491
ZHTRGene002243	a95bfa3c7d7de7103298fcd237e87ad0	538	SUPERFAMILY	SSF51905	FAD/NAD(P)-binding domain	16	472	8.14e-51	T	01-09-2023	IPR036188	FAD/NAD(P)-binding domain superfamily	-
ZHTRGene002243	a95bfa3c7d7de7103298fcd237e87ad0	538	SUPERFAMILY	SSF54373	FAD-linked reductases, C-terminal domain	311	422	1.37e-20	T	01-09-2023	-	-
ZHTRGene016281	6d2a3856ca386e05decca66e5d2bad69	242	Pfam	PF16009	Domain of unknown function (DUF4779)	62	206	2.6e-12	T	01-09-2023	IPR031959	Protein of unknown function DUF4779	-
ZHTRGene014436	f870c6905f92133c276b86f84d965a06	251	Pfam	PF18100	Phosphodiesterase 4 upstream conserved regions (UCR)	144	232	2.4e-30	T	01-09-2023	IPR040844	Phosphodiesterase 4 upstream conserved regions (UCR)	-
ZHTRGene006882	c44f9a610d70fbdd376f92a8a574dad2	239	SMART	SM00355	c2h2final6	104	126	0.028	T	01-09-2023	IPR013087	Zinc finger C2H2-type	-
ZHTRGene006882	c44f9a610d70fbdd376f92a8a574dad2	239	SMART	SM00355	c2h2final6	20	42	0.00012	T	01-09-2023	IPR013087	Zinc finger C2H2-type	-
ZHTRGene006882	c44f9a610d70fbdd376f92a8a574dad2	239	SMART	SM00355	c2h2final6	188	210	0.00028	T	01-09-2023	IPR013087	Zinc finger C2H2-type	-
ZHTRGene006882	c44f9a610d70fbdd376f92a8a574dad2	239	SMART	SM00355	c2h2final6	76	98	0.00059	T	01-09-2023	IPR013087	Zinc finger C2H2-type	-
ZHTRGene006882	c44f9a610d70fbdd376f92a8a574dad2	239	SMART	SM00355	c2h2final6	160	182	0.0089	T	01-09-2023	IPR013087	Zinc finger C2H2-type	-
ZHTRGene006882	c44f9a610d70fbdd376f92a8a574dad2	239	SMART	SM00355	c2h2final6	216	238	0.0011	T	01-09-2023	IPR013087	Zinc finger C2H2-type	-
ZHTRGene006882	c44f9a610d70fbdd376f92a8a574dad2	239	SMART	SM00355	c2h2final6	48	70	0.0043	T	01-09-2023	IPR013087	Zinc finger C2H2-type	-
ZHTRGene006882	c44f9a610d70fbdd376f92a8a574dad2	239	SMART	SM00355	c2h2final6	132	154	0.0021	T	01-09-2023	IPR013087	Zinc finger C2H2-type	-
ZHTRGene006882	c44f9a610d70fbdd376f92a8a574dad2	239	SUPERFAMILY	SSF57667	beta-beta-alpha zinc fingers	56	113	7.21e-24	T	01-09-2023	IPR036236	Zinc finger C2H2 superfamily	-
ZHTRGene006882	c44f9a610d70fbdd376f92a8a574dad2	239	SUPERFAMILY	SSF57667	beta-beta-alpha zinc fingers	186	238	5.51e-19	T	01-09-2023	IPR036236	Zinc finger C2H2 superfamily	-
ZHTRGene006882	c44f9a610d70fbdd376f92a8a574dad2	239	SUPERFAMILY	SSF57667	beta-beta-alpha zinc fingers	140	197	4.57e-23	T	01-09-2023	IPR036236	Zinc finger C2H2 superfamily	-
ZHTRGene006882	c44f9a610d70fbdd376f92a8a574dad2	239	Pfam	PF00096	Zinc finger, C2H2 type	132	154	4.6e-05	T	01-09-2023	IPR013087	Zinc finger C2H2-type	-
ZHTRGene006882	c44f9a610d70fbdd376f92a8a574dad2	239	Pfam	PF00096	Zinc finger, C2H2 type	20	42	1e-05	T	01-09-2023	IPR013087	Zinc finger C2H2-type	-
ZHTRGene006882	c44f9a610d70fbdd376f92a8a574dad2	239	Pfam	PF00096	Zinc finger, C2H2 type	48	70	5.5e-05	T	01-09-2023	IPR013087	Zinc finger C2H2-type	-
ZHTRGene006882	c44f9a610d70fbdd376f92a8a574dad2	239	Pfam	PF00096	Zinc finger, C2H2 type	216	238	0.00013	T	01-09-2023	IPR013087	Zinc finger C2H2-type	-
ZHTRGene006882	c44f9a610d70fbdd376f92a8a574dad2	239	Pfam	PF00096	Zinc finger, C2H2 type	160	182	1.5e-05	T	01-09-2023	IPR013087	Zinc finger C2H2-type	-
ZHTRGene006882	c44f9a610d70fbdd376f92a8a574dad2	239	Pfam	PF00096	Zinc finger, C2H2 type	188	210	4.5e-06	T	01-09-2023	IPR013087	Zinc finger C2H2-type	-
ZHTRGene006882	c44f9a610d70fbdd376f92a8a574dad2	239	Pfam	PF00096	Zinc finger, C2H2 type	76	98	4.9e-05	T	01-09-2023	IPR013087	Zinc finger C2H2-type	-
ZHTRGene006882	c44f9a610d70fbdd376f92a8a574dad2	239	SUPERFAMILY	SSF57667	beta-beta-alpha zinc fingers	18	70	1.51e-17	T	01-09-2023	IPR036236	Zinc finger C2H2 superfamily	-
ZHTRGene006882	c44f9a610d70fbdd376f92a8a574dad2	239	SUPERFAMILY	SSF57667	beta-beta-alpha zinc fingers	103	134	4.41e-10	T	01-09-2023	IPR036236	Zinc finger C2H2 superfamily	-
ZHTRGene011648	3282731b76db60269141a99a874966c9	329	SUPERFAMILY	SSF57625	Invertebrate chitin-binding proteins	266	324	4.18e-11	T	01-09-2023	IPR036508	Chitin binding domain superfamily	GO:0008061
ZHTRGene011648	3282731b76db60269141a99a874966c9	329	SMART	SM00494	chi_10	145	204	6.9e-07	T	01-09-2023	IPR002557	Chitin binding domain	GO:0005576|GO:0008061
ZHTRGene011648	3282731b76db60269141a99a874966c9	329	SMART	SM00494	chi_10	274	327	2e-07	T	01-09-2023	IPR002557	Chitin binding domain	GO:0005576|GO:0008061
ZHTRGene011648	3282731b76db60269141a99a874966c9	329	Pfam	PF01607	Chitin binding Peritrophin-A domain	147	198	9.3e-08	T	01-09-2023	IPR002557	Chitin binding domain	GO:0005576|GO:0008061
ZHTRGene011648	3282731b76db60269141a99a874966c9	329	Pfam	PF01607	Chitin binding Peritrophin-A domain	276	325	2.5e-07	T	01-09-2023	IPR002557	Chitin binding domain	GO:0005576|GO:0008061
ZHTRGene011648	3282731b76db60269141a99a874966c9	329	SUPERFAMILY	SSF57625	Invertebrate chitin-binding proteins	141	203	1.02e-10	T	01-09-2023	IPR036508	Chitin binding domain superfamily	GO:0008061
ZHTRGene000004	e018dc417afc02cca2903d0c9616b01d	706	Pfam	PF16192	C-terminal four TMM region of protein-O-mannosyltransferase	498	704	5.1e-59	T	01-09-2023	IPR032421	Protein O-mannosyl-transferase, C-terminal four TM domain	-
ZHTRGene000004	e018dc417afc02cca2903d0c9616b01d	706	SUPERFAMILY	SSF82109	MIR domain	297	479	3.27e-58	T	01-09-2023	IPR036300	Mir domain superfamily	-
ZHTRGene000004	e018dc417afc02cca2903d0c9616b01d	706	Pfam	PF02815	MIR domain	318	476	2.6e-26	T	01-09-2023	IPR016093	MIR motif	-
ZHTRGene000004	e018dc417afc02cca2903d0c9616b01d	706	SMART	SM00472	mir_2	364	420	5e-15	T	01-09-2023	IPR016093	MIR motif	-
ZHTRGene000004	e018dc417afc02cca2903d0c9616b01d	706	SMART	SM00472	mir_2	298	354	2.2e-08	T	01-09-2023	IPR016093	MIR motif	-
ZHTRGene000004	e018dc417afc02cca2903d0c9616b01d	706	SMART	SM00472	mir_2	426	481	6.4e-08	T	01-09-2023	IPR016093	MIR motif	-
ZHTRGene000004	e018dc417afc02cca2903d0c9616b01d	706	Pfam	PF02366	Dolichyl-phosphate-mannose-protein mannosyltransferase	29	270	4.1e-70	T	01-09-2023	IPR003342	Glycosyl transferase family 39/83	GO:0000030|GO:0006493|GO:0016020
ZHTRGene000195	3cfef480463270e7b16e26cb7a8972d6	626	Pfam	PF03133	Tubulin-tyrosine ligase family	327	614	6.7e-61	T	01-09-2023	IPR004344	Tubulin-tyrosine ligase/Tubulin polyglutamylase	GO:0036211
ZHTRGene000672	03d49953ffd7499635d9707f1a2a8dce	444	Pfam	PF00651	BTB/POZ domain	22	120	4.1e-26	T	01-09-2023	IPR000210	BTB/POZ domain	GO:0005515
ZHTRGene000672	03d49953ffd7499635d9707f1a2a8dce	444	Pfam	PF05225	helix-turn-helix, Psq domain	333	375	3.3e-12	T	01-09-2023	IPR007889	DNA binding HTH domain, Psq-type	GO:0003677
ZHTRGene000672	03d49953ffd7499635d9707f1a2a8dce	444	SUPERFAMILY	SSF54695	POZ domain	6	120	2.67e-30	T	01-09-2023	IPR011333	SKP1/BTB/POZ domain superfamily	-
ZHTRGene000672	03d49953ffd7499635d9707f1a2a8dce	444	CDD	cd18315	BTB_POZ_BAB-like	30	113	6.47234e-40	T	01-09-2023	-	-
ZHTRGene000672	03d49953ffd7499635d9707f1a2a8dce	444	SMART	SM00225	BTB_4	31	126	2.3e-27	T	01-09-2023	IPR000210	BTB/POZ domain	GO:0005515
ZHTRGene005747	c7fe13a2699ef191ff84ada6137acdd4	264	SMART	SM00700	jhbp	21	249	5.5e-48	T	01-09-2023	IPR010562	Haemolymph juvenile hormone binding	-
ZHTRGene005747	c7fe13a2699ef191ff84ada6137acdd4	264	Pfam	PF06585	Haemolymph juvenile hormone binding protein (JHBP)	10	248	1.6e-56	T	01-09-2023	IPR010562	Haemolymph juvenile hormone binding	-
ZHTRGene001004	9ff0d5953d698654b027f9837a01ae93	344	Pfam	PF17017	Aberrant zinc-finger	55	122	2.4e-07	T	01-09-2023	IPR031514	Aberrant zinc-finger domain	-
ZHTRGene001004	9ff0d5953d698654b027f9837a01ae93	344	SUPERFAMILY	SSF57667	beta-beta-alpha zinc fingers	241	290	5.65e-05	T	01-09-2023	IPR036236	Zinc finger C2H2 superfamily	-
ZHTRGene001004	9ff0d5953d698654b027f9837a01ae93	344	SMART	SM00355	c2h2final6	231	256	1.1	T	01-09-2023	IPR013087	Zinc finger C2H2-type	-
ZHTRGene001004	9ff0d5953d698654b027f9837a01ae93	344	SMART	SM00355	c2h2final6	261	285	0.037	T	01-09-2023	IPR013087	Zinc finger C2H2-type	-
ZHTRGene001004	9ff0d5953d698654b027f9837a01ae93	344	SMART	SM00355	c2h2final6	25	49	0.15	T	01-09-2023	IPR013087	Zinc finger C2H2-type	-
ZHTRGene001004	9ff0d5953d698654b027f9837a01ae93	344	SMART	SM00355	c2h2final6	55	79	0.0032	T	01-09-2023	IPR013087	Zinc finger C2H2-type	-
ZHTRGene001004	9ff0d5953d698654b027f9837a01ae93	344	SMART	SM00355	c2h2final6	200	222	0.013	T	01-09-2023	IPR013087	Zinc finger C2H2-type	-
ZHTRGene001004	9ff0d5953d698654b027f9837a01ae93	344	SMART	SM00355	c2h2final6	145	168	0.15	T	01-09-2023	IPR013087	Zinc finger C2H2-type	-
ZHTRGene001004	9ff0d5953d698654b027f9837a01ae93	344	SMART	SM00355	c2h2final6	171	196	4.1	T	01-09-2023	IPR013087	Zinc finger C2H2-type	-
ZHTRGene001004	9ff0d5953d698654b027f9837a01ae93	344	SMART	SM00355	c2h2final6	118	140	0.046	T	01-09-2023	IPR013087	Zinc finger C2H2-type	-
ZHTRGene001004	9ff0d5953d698654b027f9837a01ae93	344	SMART	SM00355	c2h2final6	88	113	0.32	T	01-09-2023	IPR013087	Zinc finger C2H2-type	-
ZHTRGene001004	9ff0d5953d698654b027f9837a01ae93	344	SUPERFAMILY	SSF57667	beta-beta-alpha zinc fingers	36	94	2.58e-10	T	01-09-2023	IPR036236	Zinc finger C2H2 superfamily	-
ZHTRGene008674	51c9d6b36ed429637fe191f34c2784d7	670	SMART	SM00364	LRR_bac_2	81	100	39	T	01-09-2023	-	-
ZHTRGene008674	51c9d6b36ed429637fe191f34c2784d7	670	SMART	SM00364	LRR_bac_2	380	399	130	T	01-09-2023	-	-
ZHTRGene008674	51c9d6b36ed429637fe191f34c2784d7	670	SMART	SM00364	LRR_bac_2	34	53	160	T	01-09-2023	-	-
ZHTRGene008674	51c9d6b36ed429637fe191f34c2784d7	670	SMART	SM00364	LRR_bac_2	127	146	5.7	T	01-09-2023	-	-
ZHTRGene008674	51c9d6b36ed429637fe191f34c2784d7	670	SMART	SM00364	LRR_bac_2	150	169	170	T	01-09-2023	-	-
ZHTRGene008674	51c9d6b36ed429637fe191f34c2784d7	670	SMART	SM00364	LRR_bac_2	241	260	38	T	01-09-2023	-	-
ZHTRGene008674	51c9d6b36ed429637fe191f34c2784d7	670	SMART	SM00364	LRR_bac_2	173	192	14	T	01-09-2023	-	-
ZHTRGene008674	51c9d6b36ed429637fe191f34c2784d7	670	SMART	SM00364	LRR_bac_2	104	123	30	T	01-09-2023	-	-
ZHTRGene008674	51c9d6b36ed429637fe191f34c2784d7	670	SMART	SM00364	LRR_bac_2	426	445	16	T	01-09-2023	-	-
ZHTRGene008674	51c9d6b36ed429637fe191f34c2784d7	670	SMART	SM00364	LRR_bac_2	449	468	110	T	01-09-2023	-	-
ZHTRGene008674	51c9d6b36ed429637fe191f34c2784d7	670	SMART	SM00364	LRR_bac_2	195	214	75	T	01-09-2023	-	-
ZHTRGene008674	51c9d6b36ed429637fe191f34c2784d7	670	SMART	SM00364	LRR_bac_2	405	422	160	T	01-09-2023	-	-
ZHTRGene008674	51c9d6b36ed429637fe191f34c2784d7	670	SUPERFAMILY	SSF52047	RNI-like	242	507	6.83e-33	T	01-09-2023	-	-
ZHTRGene008674	51c9d6b36ed429637fe191f34c2784d7	670	Pfam	PF13855	Leucine rich repeat	83	140	2.4e-11	T	01-09-2023	IPR001611	Leucine-rich repeat	GO:0005515
ZHTRGene008674	51c9d6b36ed429637fe191f34c2784d7	670	Pfam	PF13855	Leucine rich repeat	405	461	9.9e-07	T	01-09-2023	IPR001611	Leucine-rich repeat	GO:0005515
ZHTRGene008674	51c9d6b36ed429637fe191f34c2784d7	670	Pfam	PF00560	Leucine Rich Repeat	244	263	0.098	T	01-09-2023	IPR001611	Leucine-rich repeat	GO:0005515
ZHTRGene008674	51c9d6b36ed429637fe191f34c2784d7	670	Pfam	PF12799	Leucine Rich repeats (2 copies)	151	189	1.7e-06	T	01-09-2023	IPR025875	Leucine rich repeat 4	-
ZHTRGene008674	51c9d6b36ed429637fe191f34c2784d7	670	SUPERFAMILY	SSF52058	L domain-like	29	327	8.5e-53	T	01-09-2023	-	-
ZHTRGene008674	51c9d6b36ed429637fe191f34c2784d7	670	SMART	SM00369	LRR_typ_2	449	472	36	T	01-09-2023	IPR003591	Leucine-rich repeat, typical subtype	-
ZHTRGene008674	51c9d6b36ed429637fe191f34c2784d7	670	SMART	SM00369	LRR_typ_2	403	424	34	T	01-09-2023	IPR003591	Leucine-rich repeat, typical subtype	-
ZHTRGene008674	51c9d6b36ed429637fe191f34c2784d7	670	SMART	SM00369	LRR_typ_2	197	218	26	T	01-09-2023	IPR003591	Leucine-rich repeat, typical subtype	-
ZHTRGene008674	51c9d6b36ed429637fe191f34c2784d7	670	SMART	SM00369	LRR_typ_2	426	448	37	T	01-09-2023	IPR003591	Leucine-rich repeat, typical subtype	-
ZHTRGene008674	51c9d6b36ed429637fe191f34c2784d7	670	SMART	SM00369	LRR_typ_2	243	264	10	T	01-09-2023	IPR003591	Leucine-rich repeat, typical subtype	-
ZHTRGene008674	51c9d6b36ed429637fe191f34c2784d7	670	SMART	SM00369	LRR_typ_2	104	126	44	T	01-09-2023	IPR003591	Leucine-rich repeat, typical subtype	-
ZHTRGene008674	51c9d6b36ed429637fe191f34c2784d7	670	SMART	SM00369	LRR_typ_2	380	402	120	T	01-09-2023	IPR003591	Leucine-rich repeat, typical subtype	-
ZHTRGene008674	51c9d6b36ed429637fe191f34c2784d7	670	SMART	SM00369	LRR_typ_2	81	103	21	T	01-09-2023	IPR003591	Leucine-rich repeat, typical subtype	-
ZHTRGene008674	51c9d6b36ed429637fe191f34c2784d7	670	SMART	SM00369	LRR_typ_2	150	172	4.9	T	01-09-2023	IPR003591	Leucine-rich repeat, typical subtype	-
ZHTRGene008674	51c9d6b36ed429637fe191f34c2784d7	670	SMART	SM00369	LRR_typ_2	34	56	92	T	01-09-2023	IPR003591	Leucine-rich repeat, typical subtype	-
ZHTRGene008674	51c9d6b36ed429637fe191f34c2784d7	670	SMART	SM00369	LRR_typ_2	127	149	4.8	T	01-09-2023	IPR003591	Leucine-rich repeat, typical subtype	-
ZHTRGene008674	51c9d6b36ed429637fe191f34c2784d7	670	SMART	SM00369	LRR_typ_2	58	80	48	T	01-09-2023	IPR003591	Leucine-rich repeat, typical subtype	-
ZHTRGene008674	51c9d6b36ed429637fe191f34c2784d7	670	SMART	SM00369	LRR_typ_2	173	196	0.21	T	01-09-2023	IPR003591	Leucine-rich repeat, typical subtype	-
ZHTRGene008555	d101f975ee43ddcf89388d88154558b7	227	Pfam	PF04923	Ninjurin	113	213	5.1e-34	T	01-09-2023	IPR007007	Ninjurin	GO:0007155|GO:0016020|GO:0042246
ZHTRGene015419	7de98e7a1950d291a24283dbfed514a8	448	Pfam	PF02487	CLN3 protein	54	445	9e-131	T	01-09-2023	IPR003492	Batten's disease protein Cln3	GO:0016020
ZHTRGene015419	7de98e7a1950d291a24283dbfed514a8	448	CDD	cd06174	MFS	136	441	3.80022e-06	T	01-09-2023	-	-
ZHTRGene015419	7de98e7a1950d291a24283dbfed514a8	448	SUPERFAMILY	SSF103473	MFS general substrate transporter	45	437	1.19e-19	T	01-09-2023	IPR036259	MFS transporter superfamily	-
ZHTRGene008338	d461611f2ca1f095e4ae772a138cd5d5	197	SMART	SM00175	rab_sub_5	7	158	5.4e-07	T	01-09-2023	-	-
ZHTRGene008338	d461611f2ca1f095e4ae772a138cd5d5	197	NCBIfam	TIGR00231	small GTP-binding protein domain	7	134	2e-14	T	01-09-2023	IPR005225	Small GTP-binding protein domain	GO:0005525
ZHTRGene008338	d461611f2ca1f095e4ae772a138cd5d5	197	SMART	SM00173	ras_sub_4	4	157	0.00069	T	01-09-2023	-	-
ZHTRGene008338	d461611f2ca1f095e4ae772a138cd5d5	197	SMART	SM00174	rho_sub_3	4	158	2.4e-47	T	01-09-2023	IPR001806	Small GTPase	GO:0003924|GO:0005525
ZHTRGene008338	d461611f2ca1f095e4ae772a138cd5d5	197	SUPERFAMILY	SSF52540	P-loop containing nucleoside triphosphate hydrolases	5	150	2.42e-30	T	01-09-2023	IPR027417	P-loop containing nucleoside triphosphate hydrolase	-
ZHTRGene008338	d461611f2ca1f095e4ae772a138cd5d5	197	Pfam	PF00071	Ras family	7	152	1.5e-27	T	01-09-2023	IPR001806	Small GTPase	GO:0003924|GO:0005525
ZHTRGene014165	555196ca23860e2b3a8f93876d81df16	234	SUPERFAMILY	SSF51206	cAMP-binding domain-like	21	134	3.32e-07	T	01-09-2023	IPR018490	Cyclic nucleotide-binding domain superfamily	-
ZHTRGene014165	555196ca23860e2b3a8f93876d81df16	234	Pfam	PF04831	Popeye protein conserved region	19	153	7.3e-13	T	01-09-2023	IPR006916	Popeye protein	GO:0016020
ZHTRGene002019	470c55bbbe36fba86f195fdc98fbfdae	426	Pfam	PF01490	Transmembrane amino acid transporter protein	20	417	2.5e-52	T	01-09-2023	IPR013057	Amino acid transporter, transmembrane domain	-
ZHTRGene003809	0890cd7ad5832f01ad176db38b5be27a	230	Pfam	PF00096	Zinc finger, C2H2 type	37	59	0.0021	T	01-09-2023	IPR013087	Zinc finger C2H2-type	-
ZHTRGene003809	0890cd7ad5832f01ad176db38b5be27a	230	Pfam	PF00096	Zinc finger, C2H2 type	93	115	0.00045	T	01-09-2023	IPR013087	Zinc finger C2H2-type	-
ZHTRGene003809	0890cd7ad5832f01ad176db38b5be27a	230	Pfam	PF00096	Zinc finger, C2H2 type	177	199	2.1e-06	T	01-09-2023	IPR013087	Zinc finger C2H2-type	-
ZHTRGene003809	0890cd7ad5832f01ad176db38b5be27a	230	Pfam	PF00096	Zinc finger, C2H2 type	65	87	1.5e-05	T	01-09-2023	IPR013087	Zinc finger C2H2-type	-
ZHTRGene003809	0890cd7ad5832f01ad176db38b5be27a	230	Pfam	PF00096	Zinc finger, C2H2 type	121	143	8.5e-05	T	01-09-2023	IPR013087	Zinc finger C2H2-type	-
ZHTRGene003809	0890cd7ad5832f01ad176db38b5be27a	230	Pfam	PF00096	Zinc finger, C2H2 type	205	222	0.011	T	01-09-2023	IPR013087	Zinc finger C2H2-type	-
ZHTRGene003809	0890cd7ad5832f01ad176db38b5be27a	230	Pfam	PF00096	Zinc finger, C2H2 type	149	171	6.1e-06	T	01-09-2023	IPR013087	Zinc finger C2H2-type	-
ZHTRGene003809	0890cd7ad5832f01ad176db38b5be27a	230	SUPERFAMILY	SSF57667	beta-beta-alpha zinc fingers	129	186	2.24e-21	T	01-09-2023	IPR036236	Zinc finger C2H2 superfamily	-
ZHTRGene003809	0890cd7ad5832f01ad176db38b5be27a	230	SMART	SM00355	c2h2final6	149	171	0.02	T	01-09-2023	IPR013087	Zinc finger C2H2-type	-
ZHTRGene003809	0890cd7ad5832f01ad176db38b5be27a	230	SMART	SM00355	c2h2final6	65	87	0.0014	T	01-09-2023	IPR013087	Zinc finger C2H2-type	-
ZHTRGene003809	0890cd7ad5832f01ad176db38b5be27a	230	SMART	SM00355	c2h2final6	205	227	24	T	01-09-2023	IPR013087	Zinc finger C2H2-type	-
ZHTRGene003809	0890cd7ad5832f01ad176db38b5be27a	230	SMART	SM00355	c2h2final6	93	115	0.026	T	01-09-2023	IPR013087	Zinc finger C2H2-type	-
ZHTRGene003809	0890cd7ad5832f01ad176db38b5be27a	230	SMART	SM00355	c2h2final6	37	59	0.25	T	01-09-2023	IPR013087	Zinc finger C2H2-type	-
ZHTRGene003809	0890cd7ad5832f01ad176db38b5be27a	230	SMART	SM00355	c2h2final6	121	143	0.0063	T	01-09-2023	IPR013087	Zinc finger C2H2-type	-
ZHTRGene003809	0890cd7ad5832f01ad176db38b5be27a	230	SMART	SM00355	c2h2final6	177	199	0.0025	T	01-09-2023	IPR013087	Zinc finger C2H2-type	-
ZHTRGene003809	0890cd7ad5832f01ad176db38b5be27a	230	SUPERFAMILY	SSF57667	beta-beta-alpha zinc fingers	45	102	9.04e-22	T	01-09-2023	IPR036236	Zinc finger C2H2 superfamily	-
ZHTRGene003809	0890cd7ad5832f01ad176db38b5be27a	230	SUPERFAMILY	SSF57667	beta-beta-alpha zinc fingers	92	123	6.09e-10	T	01-09-2023	IPR036236	Zinc finger C2H2 superfamily	-
ZHTRGene003809	0890cd7ad5832f01ad176db38b5be27a	230	SUPERFAMILY	SSF57667	beta-beta-alpha zinc fingers	13	59	2.01e-07	T	01-09-2023	IPR036236	Zinc finger C2H2 superfamily	-
ZHTRGene003809	0890cd7ad5832f01ad176db38b5be27a	230	SUPERFAMILY	SSF57667	beta-beta-alpha zinc fingers	171	220	2.05e-19	T	01-09-2023	IPR036236	Zinc finger C2H2 superfamily	-
ZHTRGene004906	614f3314a15d3bd50236fea9a170df05	110	SMART	SM00494	chi_10	46	100	2.6e-05	T	01-09-2023	IPR002557	Chitin binding domain	GO:0005576|GO:0008061
ZHTRGene004906	614f3314a15d3bd50236fea9a170df05	110	Pfam	PF01607	Chitin binding Peritrophin-A domain	48	98	1.7e-07	T	01-09-2023	IPR002557	Chitin binding domain	GO:0005576|GO:0008061
ZHTRGene004906	614f3314a15d3bd50236fea9a170df05	110	SUPERFAMILY	SSF57625	Invertebrate chitin-binding proteins	43	102	7.59e-11	T	01-09-2023	IPR036508	Chitin binding domain superfamily	GO:0008061
ZHTRGene013861	ae27b47017a2574ddbea27d405f3a777	149	Pfam	PF10242	Lipoma HMGIC fusion partner-like protein	25	141	1.5e-26	T	01-09-2023	IPR019372	Lipoma HMGIC fusion partner-like protein	-
ZHTRGene003600	58b2031f3ca40569638727cbed438b97	247	SUPERFAMILY	SSF57667	beta-beta-alpha zinc fingers	43	95	1.16e-17	T	01-09-2023	IPR036236	Zinc finger C2H2 superfamily	-
ZHTRGene003600	58b2031f3ca40569638727cbed438b97	247	Pfam	PF00096	Zinc finger, C2H2 type	157	179	0.00041	T	01-09-2023	IPR013087	Zinc finger C2H2-type	-
ZHTRGene003600	58b2031f3ca40569638727cbed438b97	247	Pfam	PF00096	Zinc finger, C2H2 type	101	123	2.7e-07	T	01-09-2023	IPR013087	Zinc finger C2H2-type	-
ZHTRGene003600	58b2031f3ca40569638727cbed438b97	247	Pfam	PF00096	Zinc finger, C2H2 type	185	207	7.5e-07	T	01-09-2023	IPR013087	Zinc finger C2H2-type	-
ZHTRGene003600	58b2031f3ca40569638727cbed438b97	247	Pfam	PF00096	Zinc finger, C2H2 type	129	151	2.7e-05	T	01-09-2023	IPR013087	Zinc finger C2H2-type	-
ZHTRGene003600	58b2031f3ca40569638727cbed438b97	247	SUPERFAMILY	SSF57667	beta-beta-alpha zinc fingers	179	231	1.8e-16	T	01-09-2023	IPR036236	Zinc finger C2H2 superfamily	-
ZHTRGene003600	58b2031f3ca40569638727cbed438b97	247	SMART	SM00355	c2h2final6	101	123	0.0015	T	01-09-2023	IPR013087	Zinc finger C2H2-type	-
ZHTRGene003600	58b2031f3ca40569638727cbed438b97	247	SMART	SM00355	c2h2final6	185	207	7.9e-05	T	01-09-2023	IPR013087	Zinc finger C2H2-type	-
ZHTRGene003600	58b2031f3ca40569638727cbed438b97	247	SMART	SM00355	c2h2final6	73	95	6.3e-05	T	01-09-2023	IPR013087	Zinc finger C2H2-type	-
ZHTRGene003600	58b2031f3ca40569638727cbed438b97	247	SMART	SM00355	c2h2final6	213	235	0.038	T	01-09-2023	IPR013087	Zinc finger C2H2-type	-
ZHTRGene003600	58b2031f3ca40569638727cbed438b97	247	SMART	SM00355	c2h2final6	45	67	0.00035	T	01-09-2023	IPR013087	Zinc finger C2H2-type	-
ZHTRGene003600	58b2031f3ca40569638727cbed438b97	247	SMART	SM00355	c2h2final6	129	151	0.00062	T	01-09-2023	IPR013087	Zinc finger C2H2-type	-
ZHTRGene003600	58b2031f3ca40569638727cbed438b97	247	SMART	SM00355	c2h2final6	157	179	0.02	T	01-09-2023	IPR013087	Zinc finger C2H2-type	-
ZHTRGene003600	58b2031f3ca40569638727cbed438b97	247	Pfam	PF13465	Zinc-finger double domain	60	84	2e-10	T	01-09-2023	-	-
ZHTRGene003600	58b2031f3ca40569638727cbed438b97	247	SUPERFAMILY	SSF57667	beta-beta-alpha zinc fingers	137	194	3.67e-21	T	01-09-2023	IPR036236	Zinc finger C2H2 superfamily	-
ZHTRGene003600	58b2031f3ca40569638727cbed438b97	247	SUPERFAMILY	SSF57667	beta-beta-alpha zinc fingers	81	136	3.16e-22	T	01-09-2023	IPR036236	Zinc finger C2H2 superfamily	-
ZHTRGene005577	a2bded84e25956074c034a4a91eafff4	338	CDD	cd19874	DSRM_MRPL44	214	297	5.64661e-36	T	01-09-2023	IPR044444	MRPL44, double-stranded RNA binding domain	GO:0003725
ZHTRGene005577	a2bded84e25956074c034a4a91eafff4	338	SUPERFAMILY	SSF69065	RNase III domain-like	66	219	1.07e-10	T	01-09-2023	IPR036389	Ribonuclease III, endonuclease domain superfamily	GO:0004525|GO:0006396
ZHTRGene012320	d4a8b8951a0d496bb98eeeaacf6abd68	326	Pfam	PF07885	Ion channel	75	112	1.2e-06	T	01-09-2023	IPR013099	Potassium channel domain	-
ZHTRGene012320	d4a8b8951a0d496bb98eeeaacf6abd68	326	Pfam	PF07885	Ion channel	148	226	2e-17	T	01-09-2023	IPR013099	Potassium channel domain	-
ZHTRGene012320	d4a8b8951a0d496bb98eeeaacf6abd68	326	SUPERFAMILY	SSF81324	Voltage-gated potassium channels	75	227	1.07e-26	T	01-09-2023	-	-
ZHTRGene011239	665e277ca8daee812b161a74bb827eca	299	SUPERFAMILY	SSF48452	TPR-like	146	260	4.13e-11	T	01-09-2023	IPR011990	Tetratricopeptide-like helical domain superfamily	GO:0005515
ZHTRGene011239	665e277ca8daee812b161a74bb827eca	299	Pfam	PF04733	Coatomer epsilon subunit	7	295	1.5e-106	T	01-09-2023	-	-
ZHTRGene003208	655ee18cc6d018c11e78fb003eab5d6e	614	Pfam	PF07885	Ion channel	403	459	6.9e-10	T	01-09-2023	IPR013099	Potassium channel domain	-
ZHTRGene003208	655ee18cc6d018c11e78fb003eab5d6e	614	SUPERFAMILY	SSF81324	Voltage-gated potassium channels	285	469	3.4e-20	T	01-09-2023	-	-
ZHTRGene009358	37452160a7417da7b185ee1a6ca56a31	544	Pfam	PF00083	Sugar (and other) transporter	73	456	2.7e-26	T	01-09-2023	IPR005828	Major facilitator, sugar transporter-like	GO:0016020|GO:0022857|GO:0055085
ZHTRGene009358	37452160a7417da7b185ee1a6ca56a31	544	CDD	cd17317	MFS_SLC22	52	449	3.13608e-82	T	01-09-2023	-	-
ZHTRGene009358	37452160a7417da7b185ee1a6ca56a31	544	SUPERFAMILY	SSF103473	MFS general substrate transporter	81	457	4.71e-50	T	01-09-2023	IPR036259	MFS transporter superfamily	-
ZHTRGene003289	afcdcd5c97ad56d59fd45e7896dbafc2	229	SMART	SM00082	lrrct1	181	229	2.8e-05	T	01-09-2023	IPR000483	Cysteine-rich flanking region, C-terminal	-
ZHTRGene003289	afcdcd5c97ad56d59fd45e7896dbafc2	229	Pfam	PF13855	Leucine rich repeat	100	160	1.6e-08	T	01-09-2023	IPR001611	Leucine-rich repeat	GO:0005515
ZHTRGene003289	afcdcd5c97ad56d59fd45e7896dbafc2	229	SUPERFAMILY	SSF52058	L domain-like	76	211	4.91e-26	T	01-09-2023	-	-
ZHTRGene004588	d3648f4a7953c52c06b95b868498020c	243	Pfam	PF00071	Ras family	93	205	1.7e-18	T	01-09-2023	IPR001806	Small GTPase	GO:0003924|GO:0005525
ZHTRGene004588	d3648f4a7953c52c06b95b868498020c	243	SUPERFAMILY	SSF52540	P-loop containing nucleoside triphosphate hydrolases	93	205	1.82e-20	T	01-09-2023	IPR027417	P-loop containing nucleoside triphosphate hydrolase	-
ZHTRGene004588	d3648f4a7953c52c06b95b868498020c	243	SMART	SM00174	rho_sub_3	16	211	3.3e-25	T	01-09-2023	IPR001806	Small GTPase	GO:0003924|GO:0005525
ZHTRGene003648	8593a6269e94b15ba3031f658efa8c73	370	Pfam	PF13465	Zinc-finger double domain	241	265	1.1e-10	T	01-09-2023	-	-
ZHTRGene003648	8593a6269e94b15ba3031f658efa8c73	370	SUPERFAMILY	SSF57667	beta-beta-alpha zinc fingers	207	264	3.05e-24	T	01-09-2023	IPR036236	Zinc finger C2H2 superfamily	-
ZHTRGene003648	8593a6269e94b15ba3031f658efa8c73	370	Pfam	PF00096	Zinc finger, C2H2 type	31	53	2.4e-05	T	01-09-2023	IPR013087	Zinc finger C2H2-type	-
ZHTRGene003648	8593a6269e94b15ba3031f658efa8c73	370	Pfam	PF00096	Zinc finger, C2H2 type	283	305	1.8e-05	T	01-09-2023	IPR013087	Zinc finger C2H2-type	-
ZHTRGene003648	8593a6269e94b15ba3031f658efa8c73	370	Pfam	PF00096	Zinc finger, C2H2 type	59	81	1.2e-06	T	01-09-2023	IPR013087	Zinc finger C2H2-type	-
ZHTRGene003648	8593a6269e94b15ba3031f658efa8c73	370	Pfam	PF00096	Zinc finger, C2H2 type	115	134	0.00031	T	01-09-2023	IPR013087	Zinc finger C2H2-type	-
ZHTRGene003648	8593a6269e94b15ba3031f658efa8c73	370	Pfam	PF00096	Zinc finger, C2H2 type	3	25	1e-06	T	01-09-2023	IPR013087	Zinc finger C2H2-type	-
ZHTRGene003648	8593a6269e94b15ba3031f658efa8c73	370	Pfam	PF00096	Zinc finger, C2H2 type	143	165	3.9e-06	T	01-09-2023	IPR013087	Zinc finger C2H2-type	-
ZHTRGene003648	8593a6269e94b15ba3031f658efa8c73	370	Pfam	PF00096	Zinc finger, C2H2 type	339	361	6e-06	T	01-09-2023	IPR013087	Zinc finger C2H2-type	-
ZHTRGene003648	8593a6269e94b15ba3031f658efa8c73	370	Pfam	PF00096	Zinc finger, C2H2 type	87	109	0.00039	T	01-09-2023	IPR013087	Zinc finger C2H2-type	-
ZHTRGene003648	8593a6269e94b15ba3031f658efa8c73	370	Pfam	PF00096	Zinc finger, C2H2 type	199	221	0.00083	T	01-09-2023	IPR013087	Zinc finger C2H2-type	-
ZHTRGene003648	8593a6269e94b15ba3031f658efa8c73	370	Pfam	PF00096	Zinc finger, C2H2 type	311	333	0.0004	T	01-09-2023	IPR013087	Zinc finger C2H2-type	-
ZHTRGene003648	8593a6269e94b15ba3031f658efa8c73	370	SUPERFAMILY	SSF57667	beta-beta-alpha zinc fingers	151	208	4.33e-20	T	01-09-2023	IPR036236	Zinc finger C2H2 superfamily	-
ZHTRGene003648	8593a6269e94b15ba3031f658efa8c73	370	SUPERFAMILY	SSF57667	beta-beta-alpha zinc fingers	39	96	4.57e-25	T	01-09-2023	IPR036236	Zinc finger C2H2 superfamily	-
ZHTRGene003648	8593a6269e94b15ba3031f658efa8c73	370	SUPERFAMILY	SSF57667	beta-beta-alpha zinc fingers	263	320	1.34e-19	T	01-09-2023	IPR036236	Zinc finger C2H2 superfamily	-
ZHTRGene003648	8593a6269e94b15ba3031f658efa8c73	370	SUPERFAMILY	SSF57667	beta-beta-alpha zinc fingers	95	152	2.93e-19	T	01-09-2023	IPR036236	Zinc finger C2H2 superfamily	-
ZHTRGene003648	8593a6269e94b15ba3031f658efa8c73	370	SUPERFAMILY	SSF57667	beta-beta-alpha zinc fingers	319	367	1.43e-18	T	01-09-2023	IPR036236	Zinc finger C2H2 superfamily	-
ZHTRGene003648	8593a6269e94b15ba3031f658efa8c73	370	SUPERFAMILY	SSF57667	beta-beta-alpha zinc fingers	2	53	1.25e-18	T	01-09-2023	IPR036236	Zinc finger C2H2 superfamily	-
ZHTRGene003648	8593a6269e94b15ba3031f658efa8c73	370	SMART	SM00355	c2h2final6	87	109	0.011	T	01-09-2023	IPR013087	Zinc finger C2H2-type	-
ZHTRGene003648	8593a6269e94b15ba3031f658efa8c73	370	SMART	SM00355	c2h2final6	171	193	0.02	T	01-09-2023	IPR013087	Zinc finger C2H2-type	-
ZHTRGene003648	8593a6269e94b15ba3031f658efa8c73	370	SMART	SM00355	c2h2final6	255	277	0.00021	T	01-09-2023	IPR013087	Zinc finger C2H2-type	-
ZHTRGene003648	8593a6269e94b15ba3031f658efa8c73	370	SMART	SM00355	c2h2final6	59	81	0.00054	T	01-09-2023	IPR013087	Zinc finger C2H2-type	-
ZHTRGene003648	8593a6269e94b15ba3031f658efa8c73	370	SMART	SM00355	c2h2final6	339	361	0.0037	T	01-09-2023	IPR013087	Zinc finger C2H2-type	-
ZHTRGene003648	8593a6269e94b15ba3031f658efa8c73	370	SMART	SM00355	c2h2final6	227	249	0.025	T	01-09-2023	IPR013087	Zinc finger C2H2-type	-
ZHTRGene003648	8593a6269e94b15ba3031f658efa8c73	370	SMART	SM00355	c2h2final6	283	305	0.00074	T	01-09-2023	IPR013087	Zinc finger C2H2-type	-
ZHTRGene003648	8593a6269e94b15ba3031f658efa8c73	370	SMART	SM00355	c2h2final6	3	25	0.00045	T	01-09-2023	IPR013087	Zinc finger C2H2-type	-
ZHTRGene003648	8593a6269e94b15ba3031f658efa8c73	370	SMART	SM00355	c2h2final6	31	53	0.00061	T	01-09-2023	IPR013087	Zinc finger C2H2-type	-
ZHTRGene003648	8593a6269e94b15ba3031f658efa8c73	370	SMART	SM00355	c2h2final6	143	165	0.00059	T	01-09-2023	IPR013087	Zinc finger C2H2-type	-
ZHTRGene003648	8593a6269e94b15ba3031f658efa8c73	370	SMART	SM00355	c2h2final6	199	221	0.0011	T	01-09-2023	IPR013087	Zinc finger C2H2-type	-
ZHTRGene003648	8593a6269e94b15ba3031f658efa8c73	370	SMART	SM00355	c2h2final6	311	333	0.012	T	01-09-2023	IPR013087	Zinc finger C2H2-type	-
ZHTRGene003648	8593a6269e94b15ba3031f658efa8c73	370	SMART	SM00355	c2h2final6	115	137	0.0062	T	01-09-2023	IPR013087	Zinc finger C2H2-type	-
ZHTRGene000375	44f13caf1bf80e0245dd683a4d67fb1e	229	SUPERFAMILY	SSF54928	RNA-binding domain, RBD	61	100	5.65e-06	T	01-09-2023	IPR035979	RNA-binding domain superfamily	GO:0003676
ZHTRGene014113	6b6b1235d6bf08305ad1610e76ca3347	1465	Pfam	PF00400	WD domain, G-beta repeat	20	47	0.036	T	01-09-2023	IPR001680	WD40 repeat	GO:0005515
ZHTRGene014113	6b6b1235d6bf08305ad1610e76ca3347	1465	SMART	SM00320	WD40_4	498	543	56	T	01-09-2023	IPR001680	WD40 repeat	GO:0005515
ZHTRGene014113	6b6b1235d6bf08305ad1610e76ca3347	1465	SMART	SM00320	WD40_4	1365	1405	0.35	T	01-09-2023	IPR001680	WD40 repeat	GO:0005515
ZHTRGene014113	6b6b1235d6bf08305ad1610e76ca3347	1465	SMART	SM00320	WD40_4	6	48	0.17	T	01-09-2023	IPR001680	WD40 repeat	GO:0005515
ZHTRGene014113	6b6b1235d6bf08305ad1610e76ca3347	1465	SMART	SM00320	WD40_4	1325	1363	71	T	01-09-2023	IPR001680	WD40 repeat	GO:0005515
ZHTRGene014113	6b6b1235d6bf08305ad1610e76ca3347	1465	SMART	SM00320	WD40_4	206	240	480	T	01-09-2023	IPR001680	WD40 repeat	GO:0005515
ZHTRGene014113	6b6b1235d6bf08305ad1610e76ca3347	1465	SMART	SM00320	WD40_4	55	97	1.8	T	01-09-2023	IPR001680	WD40 repeat	GO:0005515
ZHTRGene014113	6b6b1235d6bf08305ad1610e76ca3347	1465	SMART	SM00320	WD40_4	546	585	0.34	T	01-09-2023	IPR001680	WD40 repeat	GO:0005515
ZHTRGene014113	6b6b1235d6bf08305ad1610e76ca3347	1465	SMART	SM00320	WD40_4	450	495	0.12	T	01-09-2023	IPR001680	WD40 repeat	GO:0005515
ZHTRGene014113	6b6b1235d6bf08305ad1610e76ca3347	1465	SUPERFAMILY	SSF50978	WD40 repeat-like	21	355	4.12e-24	T	01-09-2023	IPR036322	WD40-repeat-containing domain superfamily	GO:0005515
ZHTRGene014113	6b6b1235d6bf08305ad1610e76ca3347	1465	SUPERFAMILY	SSF50978	WD40 repeat-like	337	1409	1.26e-31	T	01-09-2023	IPR036322	WD40-repeat-containing domain superfamily	GO:0005515
ZHTRGene007356	48ce80d7d5989a91fd00310c1296890d	1068	Pfam	PF17921	Integrase zinc binding domain	720	776	1.3e-18	T	01-09-2023	IPR041588	Integrase zinc-binding domain	-
ZHTRGene007356	48ce80d7d5989a91fd00310c1296890d	1068	CDD	cd09274	RNase_HI_RT_Ty3	514	632	7.02893e-47	T	01-09-2023	-	-
ZHTRGene007356	48ce80d7d5989a91fd00310c1296890d	1068	Pfam	PF17917	RNase H-like domain found in reverse transcriptase	508	611	2.1e-28	T	01-09-2023	IPR041373	Reverse transcriptase, RNase H-like domain	-
ZHTRGene007356	48ce80d7d5989a91fd00310c1296890d	1068	Pfam	PF00665	Integrase core domain	795	888	5.2e-09	T	01-09-2023	IPR001584	Integrase, catalytic core	GO:0015074
ZHTRGene007356	48ce80d7d5989a91fd00310c1296890d	1068	SUPERFAMILY	SSF53098	Ribonuclease H-like	789	941	1.77e-24	T	01-09-2023	IPR012337	Ribonuclease H-like superfamily	-
ZHTRGene007356	48ce80d7d5989a91fd00310c1296890d	1068	Pfam	PF00078	Reverse transcriptase (RNA-dependent DNA polymerase)	260	417	8.7e-22	T	01-09-2023	IPR000477	Reverse transcriptase domain	-
ZHTRGene007356	48ce80d7d5989a91fd00310c1296890d	1068	SUPERFAMILY	SSF56672	DNA/RNA polymerases	190	617	2.22e-118	T	01-09-2023	IPR043502	DNA/RNA polymerase superfamily	-
ZHTRGene007356	48ce80d7d5989a91fd00310c1296890d	1068	CDD	cd01647	RT_LTR	243	419	1.32277e-57	T	01-09-2023	-	-
ZHTRGene011987	c060111db35ba7faff6bad3dcd4f160e	280	SUPERFAMILY	SSF51556	Metallo-dependent hydrolases	27	271	3.09e-66	T	01-09-2023	IPR032466	Metal-dependent hydrolase	-
ZHTRGene011987	c060111db35ba7faff6bad3dcd4f160e	280	Pfam	PF01244	Membrane dipeptidase (Peptidase family M19)	30	276	3.9e-72	T	01-09-2023	IPR008257	Peptidase M19	GO:0006508|GO:0070573
ZHTRGene002095	c65f3217a1c3316424a47054c7a85a1f	464	Pfam	PF05060	N-acetylglucosaminyltransferase II (MGAT2)	107	456	9.7e-156	T	01-09-2023	IPR007754	N-acetylglucosaminyltransferase II	GO:0005795|GO:0008455|GO:0009312|GO:0016020
ZHTRGene002095	c65f3217a1c3316424a47054c7a85a1f	464	SUPERFAMILY	SSF53448	Nucleotide-diphospho-sugar transferases	133	400	2.31e-12	T	01-09-2023	IPR029044	Nucleotide-diphospho-sugar transferases	-
ZHTRGene013238	02fbe32444a071b8f2ddc267bfcbd79e	1035	SUPERFAMILY	SSF47954	Cyclin-like	369	556	1.22e-60	T	01-09-2023	IPR036915	Cyclin-like superfamily	-
ZHTRGene013238	02fbe32444a071b8f2ddc267bfcbd79e	1035	Pfam	PF01857	Retinoblastoma-associated protein B domain	727	909	1.1e-49	T	01-09-2023	IPR002719	Retinoblastoma-associated protein, B-box	GO:0005634|GO:0051726
ZHTRGene013238	02fbe32444a071b8f2ddc267bfcbd79e	1035	SMART	SM01367	DUF3452_2	41	185	9.1e-75	T	01-09-2023	IPR024599	Retinoblastoma-associated protein, N-terminal	-
ZHTRGene013238	02fbe32444a071b8f2ddc267bfcbd79e	1035	SMART	SM01368	RB_A_2	361	554	6.4e-103	T	01-09-2023	IPR002720	Retinoblastoma-associated protein, A-box	GO:0005634|GO:0051726
ZHTRGene013238	02fbe32444a071b8f2ddc267bfcbd79e	1035	SUPERFAMILY	SSF47954	Cyclin-like	727	916	8.5e-40	T	01-09-2023	IPR036915	Cyclin-like superfamily	-
ZHTRGene013238	02fbe32444a071b8f2ddc267bfcbd79e	1035	Pfam	PF01858	Retinoblastoma-associated protein A domain	361	552	5.2e-70	T	01-09-2023	IPR002720	Retinoblastoma-associated protein, A-box	GO:0005634|GO:0051726
ZHTRGene013238	02fbe32444a071b8f2ddc267bfcbd79e	1035	Pfam	PF11934	Domain of unknown function (DUF3452)	53	185	3.2e-46	T	01-09-2023	IPR024599	Retinoblastoma-associated protein, N-terminal	-
ZHTRGene013238	02fbe32444a071b8f2ddc267bfcbd79e	1035	SMART	SM00385	cyclin_7	741	905	9e-06	T	01-09-2023	IPR013763	Cyclin-like domain	-
ZHTRGene002621	8634154bc201e79234b758b8c82d0e16	407	Pfam	PF07973	Threonyl and Alanyl tRNA synthetase second additional domain	195	240	9.8e-08	T	01-09-2023	IPR012947	Threonyl/alanyl tRNA synthetase, SAD	GO:0004812|GO:0005524|GO:0043039
ZHTRGene002621	8634154bc201e79234b758b8c82d0e16	407	SUPERFAMILY	SSF55186	ThrRS/AlaRS common domain	97	242	5.1e-29	T	01-09-2023	IPR018163	Threonyl/alanyl tRNA synthetase, class II-like, putative editing domain superfamily	GO:0000166
ZHTRGene002621	8634154bc201e79234b758b8c82d0e16	407	SMART	SM00863	tRNA_SAD_4	195	238	0.00023	T	01-09-2023	IPR012947	Threonyl/alanyl tRNA synthetase, SAD	GO:0004812|GO:0005524|GO:0043039
ZHTRGene002621	8634154bc201e79234b758b8c82d0e16	407	SUPERFAMILY	SSF50447	Translation proteins	3	96	4.59e-12	T	01-09-2023	IPR009000	Translation protein, beta-barrel domain superfamily	-
ZHTRGene007439	66c4cf3c9a30495d2ef0954b948312f9	658	SUPERFAMILY	SSF52777	CoA-dependent acyltransferases	34	414	1.28e-93	T	01-09-2023	-	-
ZHTRGene007439	66c4cf3c9a30495d2ef0954b948312f9	658	SUPERFAMILY	SSF52777	CoA-dependent acyltransferases	425	635	2.45e-68	T	01-09-2023	-	-
ZHTRGene007439	66c4cf3c9a30495d2ef0954b948312f9	658	Pfam	PF00755	Choline/Carnitine o-acyltransferase	44	624	1.4e-157	T	01-09-2023	IPR039551	Choline/carnitine acyltransferase domain	-
ZHTRGene017186	da8166bf678863598ddf0bcfb8df7363	708	SUPERFAMILY	SSF103473	MFS general substrate transporter	21	632	1.05e-35	T	01-09-2023	IPR036259	MFS transporter superfamily	-
ZHTRGene017186	da8166bf678863598ddf0bcfb8df7363	708	CDD	cd17335	MFS_MFSD6	332	624	1.41494e-83	T	01-09-2023	-	-
ZHTRGene017186	da8166bf678863598ddf0bcfb8df7363	708	Pfam	PF12832	MFS_1 like family	24	606	4.4e-128	T	01-09-2023	IPR024989	Major facilitator superfamily associated domain	-
ZHTRGene001423	899cfd274fc524d0aa19a2787f8eedbd	243	CDD	cd07521	HAD_FCP1-like	60	201	2.00596e-58	T	01-09-2023	-	-
ZHTRGene001423	899cfd274fc524d0aa19a2787f8eedbd	243	NCBIfam	TIGR02251	dullard-like phosphatase domain	60	233	3.2e-66	T	01-09-2023	IPR011948	Dullard phosphatase domain, eukaryotic	GO:0016791
ZHTRGene001423	899cfd274fc524d0aa19a2787f8eedbd	243	SUPERFAMILY	SSF56784	HAD-like	51	234	1.17e-47	T	01-09-2023	IPR036412	HAD-like superfamily	-
ZHTRGene001423	899cfd274fc524d0aa19a2787f8eedbd	243	SMART	SM00577	forpap2	59	211	3.1e-71	T	01-09-2023	IPR004274	FCP1 homology domain	-
ZHTRGene001423	899cfd274fc524d0aa19a2787f8eedbd	243	Pfam	PF03031	NLI interacting factor-like phosphatase	61	230	9.3e-48	T	01-09-2023	IPR004274	FCP1 homology domain	-
ZHTRGene016457	658b1e643fa37ed1b874277e7fdeeabf	130	Pfam	PF00410	Ribosomal protein S8	6	129	6.5e-21	T	01-09-2023	IPR000630	Ribosomal protein S8	GO:0003735|GO:0005840|GO:0006412
ZHTRGene016457	658b1e643fa37ed1b874277e7fdeeabf	130	SUPERFAMILY	SSF56047	Ribosomal protein S8	3	130	4.71e-44	T	01-09-2023	IPR035987	Ribosomal protein S8 superfamily	GO:0003735|GO:0005840|GO:0006412
ZHTRGene004089	df2a4c20d0b77a35a362e2c2827bea8c	1802	SUPERFAMILY	SSF49313	Cadherin-like	466	572	5.1e-18	T	01-09-2023	IPR015919	Cadherin-like superfamily	GO:0005509|GO:0016020
ZHTRGene004089	df2a4c20d0b77a35a362e2c2827bea8c	1802	CDD	cd11304	Cadherin_repeat	591	683	0.000321695	T	01-09-2023	-	-
ZHTRGene004089	df2a4c20d0b77a35a362e2c2827bea8c	1802	CDD	cd11304	Cadherin_repeat	33	133	0.000254608	T	01-09-2023	-	-
ZHTRGene004089	df2a4c20d0b77a35a362e2c2827bea8c	1802	Pfam	PF00028	Cadherin domain	142	238	1.2e-11	T	01-09-2023	IPR002126	Cadherin-like	GO:0005509|GO:0007156|GO:0016020
ZHTRGene004089	df2a4c20d0b77a35a362e2c2827bea8c	1802	Pfam	PF00028	Cadherin domain	796	891	1.5e-10	T	01-09-2023	IPR002126	Cadherin-like	GO:0005509|GO:0007156|GO:0016020
ZHTRGene004089	df2a4c20d0b77a35a362e2c2827bea8c	1802	Pfam	PF00028	Cadherin domain	1044	1132	2.3e-12	T	01-09-2023	IPR002126	Cadherin-like	GO:0005509|GO:0007156|GO:0016020
ZHTRGene004089	df2a4c20d0b77a35a362e2c2827bea8c	1802	Pfam	PF00028	Cadherin domain	368	458	4.5e-12	T	01-09-2023	IPR002126	Cadherin-like	GO:0005509|GO:0007156|GO:0016020
ZHTRGene004089	df2a4c20d0b77a35a362e2c2827bea8c	1802	Pfam	PF00028	Cadherin domain	478	571	2.1e-09	T	01-09-2023	IPR002126	Cadherin-like	GO:0005509|GO:0007156|GO:0016020
ZHTRGene004089	df2a4c20d0b77a35a362e2c2827bea8c	1802	Pfam	PF00028	Cadherin domain	1389	1481	7.2e-09	T	01-09-2023	IPR002126	Cadherin-like	GO:0005509|GO:0007156|GO:0016020
ZHTRGene004089	df2a4c20d0b77a35a362e2c2827bea8c	1802	Pfam	PF00028	Cadherin domain	1156	1246	3.1e-10	T	01-09-2023	IPR002126	Cadherin-like	GO:0005509|GO:0007156|GO:0016020
ZHTRGene004089	df2a4c20d0b77a35a362e2c2827bea8c	1802	Pfam	PF00028	Cadherin domain	942	1026	5.1e-11	T	01-09-2023	IPR002126	Cadherin-like	GO:0005509|GO:0007156|GO:0016020
ZHTRGene004089	df2a4c20d0b77a35a362e2c2827bea8c	1802	SUPERFAMILY	SSF49313	Cadherin-like	125	254	4.23e-17	T	01-09-2023	IPR015919	Cadherin-like superfamily	GO:0005509|GO:0016020
ZHTRGene004089	df2a4c20d0b77a35a362e2c2827bea8c	1802	SMART	SM00112	CA_2	495	585	0.028	T	01-09-2023	IPR002126	Cadherin-like	GO:0005509|GO:0007156|GO:0016020
ZHTRGene004089	df2a4c20d0b77a35a362e2c2827bea8c	1802	SMART	SM00112	CA_2	1173	1255	7.7e-09	T	01-09-2023	IPR002126	Cadherin-like	GO:0005509|GO:0007156|GO:0016020
ZHTRGene004089	df2a4c20d0b77a35a362e2c2827bea8c	1802	SMART	SM00112	CA_2	160	245	5.9e-15	T	01-09-2023	IPR002126	Cadherin-like	GO:0005509|GO:0007156|GO:0016020
ZHTRGene004089	df2a4c20d0b77a35a362e2c2827bea8c	1802	SMART	SM00112	CA_2	957	1034	3.3e-17	T	01-09-2023	IPR002126	Cadherin-like	GO:0005509|GO:0007156|GO:0016020
ZHTRGene004089	df2a4c20d0b77a35a362e2c2827bea8c	1802	SMART	SM00112	CA_2	277	361	6.8e-13	T	01-09-2023	IPR002126	Cadherin-like	GO:0005509|GO:0007156|GO:0016020
ZHTRGene004089	df2a4c20d0b77a35a362e2c2827bea8c	1802	SMART	SM00112	CA_2	816	899	3.9e-20	T	01-09-2023	IPR002126	Cadherin-like	GO:0005509|GO:0007156|GO:0016020
ZHTRGene004089	df2a4c20d0b77a35a362e2c2827bea8c	1802	SMART	SM00112	CA_2	712	789	8.7e-09	T	01-09-2023	IPR002126	Cadherin-like	GO:0005509|GO:0007156|GO:0016020
ZHTRGene004089	df2a4c20d0b77a35a362e2c2827bea8c	1802	SMART	SM00112	CA_2	1404	1489	5.8e-07	T	01-09-2023	IPR002126	Cadherin-like	GO:0005509|GO:0007156|GO:0016020
ZHTRGene004089	df2a4c20d0b77a35a362e2c2827bea8c	1802	SMART	SM00112	CA_2	1282	1378	0.002	T	01-09-2023	IPR002126	Cadherin-like	GO:0005509|GO:0007156|GO:0016020
ZHTRGene004089	df2a4c20d0b77a35a362e2c2827bea8c	1802	SMART	SM00112	CA_2	385	470	8.3e-18	T	01-09-2023	IPR002126	Cadherin-like	GO:0005509|GO:0007156|GO:0016020
ZHTRGene004089	df2a4c20d0b77a35a362e2c2827bea8c	1802	SMART	SM00112	CA_2	1058	1140	8.7e-25	T	01-09-2023	IPR002126	Cadherin-like	GO:0005509|GO:0007156|GO:0016020
ZHTRGene004089	df2a4c20d0b77a35a362e2c2827bea8c	1802	SUPERFAMILY	SSF49313	Cadherin-like	242	363	1.03e-13	T	01-09-2023	IPR015919	Cadherin-like superfamily	GO:0005509|GO:0016020
ZHTRGene004089	df2a4c20d0b77a35a362e2c2827bea8c	1802	CDD	cd11304	Cadherin_repeat	478	573	2.72871e-17	T	01-09-2023	-	-
ZHTRGene004089	df2a4c20d0b77a35a362e2c2827bea8c	1802	SUPERFAMILY	SSF49313	Cadherin-like	1136	1246	6.67e-17	T	01-09-2023	IPR015919	Cadherin-like superfamily	GO:0005509|GO:0016020
ZHTRGene004089	df2a4c20d0b77a35a362e2c2827bea8c	1802	CDD	cd11304	Cadherin_repeat	1041	1138	7.10142e-24	T	01-09-2023	-	-
ZHTRGene004089	df2a4c20d0b77a35a362e2c2827bea8c	1802	CDD	cd11304	Cadherin_repeat	695	787	4.52338e-11	T	01-09-2023	-	-
ZHTRGene004089	df2a4c20d0b77a35a362e2c2827bea8c	1802	CDD	cd11304	Cadherin_repeat	141	242	8.52293e-20	T	01-09-2023	-	-
ZHTRGene004089	df2a4c20d0b77a35a362e2c2827bea8c	1802	SUPERFAMILY	SSF49313	Cadherin-like	1257	1380	4e-10	T	01-09-2023	IPR015919	Cadherin-like superfamily	GO:0005509|GO:0016020
ZHTRGene004089	df2a4c20d0b77a35a362e2c2827bea8c	1802	SUPERFAMILY	SSF49313	Cadherin-like	356	463	4.43e-20	T	01-09-2023	IPR015919	Cadherin-like superfamily	GO:0005509|GO:0016020
ZHTRGene004089	df2a4c20d0b77a35a362e2c2827bea8c	1802	CDD	cd11304	Cadherin_repeat	1265	1376	1.59523e-11	T	01-09-2023	-	-
ZHTRGene004089	df2a4c20d0b77a35a362e2c2827bea8c	1802	CDD	cd11304	Cadherin_repeat	368	468	4.0858e-23	T	01-09-2023	-	-
ZHTRGene004089	df2a4c20d0b77a35a362e2c2827bea8c	1802	CDD	cd11304	Cadherin_repeat	251	359	6.85375e-18	T	01-09-2023	-	-
ZHTRGene004089	df2a4c20d0b77a35a362e2c2827bea8c	1802	SUPERFAMILY	SSF49313	Cadherin-like	779	905	8.28e-23	T	01-09-2023	IPR015919	Cadherin-like superfamily	GO:0005509|GO:0016020
ZHTRGene004089	df2a4c20d0b77a35a362e2c2827bea8c	1802	CDD	cd11304	Cadherin_repeat	942	1032	3.33656e-22	T	01-09-2023	-	-
ZHTRGene004089	df2a4c20d0b77a35a362e2c2827bea8c	1802	SUPERFAMILY	SSF49313	Cadherin-like	1374	1483	9.42e-16	T	01-09-2023	IPR015919	Cadherin-like superfamily	GO:0005509|GO:0016020
ZHTRGene004089	df2a4c20d0b77a35a362e2c2827bea8c	1802	CDD	cd11304	Cadherin_repeat	795	897	8.79471e-24	T	01-09-2023	-	-
ZHTRGene004089	df2a4c20d0b77a35a362e2c2827bea8c	1802	SUPERFAMILY	SSF49313	Cadherin-like	579	693	1.43e-05	T	01-09-2023	IPR015919	Cadherin-like superfamily	GO:0005509|GO:0016020
ZHTRGene004089	df2a4c20d0b77a35a362e2c2827bea8c	1802	SUPERFAMILY	SSF49313	Cadherin-like	1029	1134	4.32e-22	T	01-09-2023	IPR015919	Cadherin-like superfamily	GO:0005509|GO:0016020
ZHTRGene004089	df2a4c20d0b77a35a362e2c2827bea8c	1802	SUPERFAMILY	SSF49313	Cadherin-like	692	791	5.71e-12	T	01-09-2023	IPR015919	Cadherin-like superfamily	GO:0005509|GO:0016020
ZHTRGene004089	df2a4c20d0b77a35a362e2c2827bea8c	1802	CDD	cd11304	Cadherin_repeat	1386	1483	1.32519e-15	T	01-09-2023	-	-
ZHTRGene004089	df2a4c20d0b77a35a362e2c2827bea8c	1802	SUPERFAMILY	SSF49313	Cadherin-like	942	1043	8.77e-17	T	01-09-2023	IPR015919	Cadherin-like superfamily	GO:0005509|GO:0016020
ZHTRGene011630	bc367199b615db71d134abcbc202e67c	421	Pfam	PF09822	ABC-type uncharacterized transport system	28	118	1.2e-10	T	01-09-2023	IPR019196	ABC-type uncharacterised transport system	-
ZHTRGene013363	d38859dbfe16a09118d4c651c5338f57	790	Pfam	PF10174	RIM-binding protein of the cytomatrix active zone	543	740	1.8e-14	T	01-09-2023	IPR019323	Active zone protein ELKS	-
ZHTRGene013363	d38859dbfe16a09118d4c651c5338f57	790	Pfam	PF10174	RIM-binding protein of the cytomatrix active zone	23	325	1.1e-52	T	01-09-2023	IPR019323	Active zone protein ELKS	-
ZHTRGene013363	d38859dbfe16a09118d4c651c5338f57	790	SUPERFAMILY	SSF57997	Tropomyosin	91	187	1.5e-05	T	01-09-2023	-	-
ZHTRGene007648	8f45f4128d5b072211053e56bafcfeae	760	Pfam	PF00083	Sugar (and other) transporter	88	295	3.8e-28	T	01-09-2023	IPR005828	Major facilitator, sugar transporter-like	GO:0016020|GO:0022857|GO:0055085
ZHTRGene007648	8f45f4128d5b072211053e56bafcfeae	760	Pfam	PF00083	Sugar (and other) transporter	388	593	5.7e-30	T	01-09-2023	IPR005828	Major facilitator, sugar transporter-like	GO:0016020|GO:0022857|GO:0055085
ZHTRGene007648	8f45f4128d5b072211053e56bafcfeae	760	SUPERFAMILY	SSF103473	MFS general substrate transporter	94	591	1.26e-52	T	01-09-2023	IPR036259	MFS transporter superfamily	-
ZHTRGene011492	daa523c6ed272e8723be9a3a04840bb7	974	SMART	SM00950	Piwi_a_2	672	960	1.8e-116	T	01-09-2023	IPR003165	Piwi domain	GO:0003676
ZHTRGene011492	daa523c6ed272e8723be9a3a04840bb7	974	SUPERFAMILY	SSF53098	Ribonuclease H-like	525	974	2.15e-120	T	01-09-2023	IPR012337	Ribonuclease H-like superfamily	-
ZHTRGene011492	daa523c6ed272e8723be9a3a04840bb7	974	CDD	cd04658	Piwi_piwi-like_Euk	518	957	7.43793e-166	T	01-09-2023	-	-
ZHTRGene011492	daa523c6ed272e8723be9a3a04840bb7	974	SUPERFAMILY	SSF101690	PAZ domain	230	547	4.24e-71	T	01-09-2023	IPR036085	PAZ domain superfamily	GO:0005515
ZHTRGene011492	daa523c6ed272e8723be9a3a04840bb7	974	Pfam	PF02170	PAZ domain	400	528	1.3e-29	T	01-09-2023	IPR003100	PAZ domain	GO:0005515
ZHTRGene011492	daa523c6ed272e8723be9a3a04840bb7	974	Pfam	PF02171	Piwi domain	672	959	4.9e-91	T	01-09-2023	IPR003165	Piwi domain	GO:0003676
ZHTRGene011492	daa523c6ed272e8723be9a3a04840bb7	974	CDD	cd02845	PAZ_piwi_like	388	509	1.59827e-46	T	01-09-2023	-	-
ZHTRGene011492	daa523c6ed272e8723be9a3a04840bb7	974	SMART	SM00949	PAZ_2_a_3	396	531	2.3e-53	T	01-09-2023	IPR003100	PAZ domain	GO:0005515
ZHTRGene005742	445a6534b1dfdc698a32c75b1c153380	1650	Pfam	PF04997	RNA polymerase Rpb1, domain 1	9	339	7.1e-29	T	01-09-2023	IPR007080	RNA polymerase Rpb1, domain 1	GO:0003677|GO:0003899|GO:0006351
ZHTRGene005742	445a6534b1dfdc698a32c75b1c153380	1650	Pfam	PF04983	RNA polymerase Rpb1, domain 3	599	788	8.9e-32	T	01-09-2023	IPR007066	RNA polymerase Rpb1, domain 3	GO:0003677|GO:0003899|GO:0006351
ZHTRGene005742	445a6534b1dfdc698a32c75b1c153380	1650	SMART	SM00663	rpolaneu7	291	624	1e-132	T	01-09-2023	IPR006592	RNA polymerase, N-terminal	GO:0003677|GO:0003899|GO:0006351
ZHTRGene005742	445a6534b1dfdc698a32c75b1c153380	1650	Pfam	PF00623	RNA polymerase Rpb1, domain 2	415	596	4.6e-67	T	01-09-2023	IPR000722	RNA polymerase, alpha subunit	GO:0003677|GO:0003899|GO:0006351
ZHTRGene005742	445a6534b1dfdc698a32c75b1c153380	1650	Pfam	PF04998	RNA polymerase Rpb1, domain 5	943	1588	4.2e-91	T	01-09-2023	IPR007081	RNA polymerase Rpb1, domain 5	GO:0003677|GO:0003899|GO:0006351
ZHTRGene005742	445a6534b1dfdc698a32c75b1c153380	1650	CDD	cd02735	RNAP_I_Rpa1_C	1134	1639	5.08279e-125	T	01-09-2023	IPR047107	DNA-directed RNA pol I, largest subunit, C-terminal domain	-
ZHTRGene005742	445a6534b1dfdc698a32c75b1c153380	1650	Pfam	PF05000	RNA polymerase Rpb1, domain 4	846	936	8.1e-23	T	01-09-2023	IPR007083	RNA polymerase Rpb1, domain 4	GO:0003677|GO:0003899|GO:0006351
ZHTRGene005742	445a6534b1dfdc698a32c75b1c153380	1650	CDD	cd01435	RNAP_I_RPA1_N	15	989	0	T	01-09-2023	IPR015699	DNA-directed RNA pol I, largest subunit, N-terminal domain	-
ZHTRGene005742	445a6534b1dfdc698a32c75b1c153380	1650	SUPERFAMILY	SSF64484	beta and beta-prime subunits of DNA dependent RNA-polymerase	7	1643	0	T	01-09-2023	-	-
ZHTRGene002502	c5b5c390743dcae76d79723a79a9e3eb	188	SUPERFAMILY	SSF53335	S-adenosyl-L-methionine-dependent methyltransferases	30	172	6.55e-18	T	01-09-2023	IPR029063	S-adenosyl-L-methionine-dependent methyltransferase superfamily	-
ZHTRGene006232	05d2dfaf19d709566e1be87a3ff11cbe	135	Pfam	PF00379	Insect cuticle protein	45	97	1.7e-13	T	01-09-2023	IPR000618	Insect cuticle protein	-
ZHTRGene006802	983832bfdfbb80a9a20381f5642a7fec	446	Pfam	PF03022	Major royal jelly protein	112	408	4.1e-90	T	01-09-2023	IPR017996	Major royal jelly protein/protein yellow	-
ZHTRGene011104	99c28985f8a5118be9162ccce256184c	1168	CDD	cd06366	PBP1_GABAb_receptor	10	360	6.58901e-141	T	01-09-2023	-	-
ZHTRGene011104	99c28985f8a5118be9162ccce256184c	1168	Pfam	PF00003	7 transmembrane sweet-taste receptor of 3 GCPR	376	647	5.9e-55	T	01-09-2023	IPR017978	GPCR family 3, C-terminal	GO:0004930|GO:0007186|GO:0016020
ZHTRGene011104	99c28985f8a5118be9162ccce256184c	1168	Pfam	PF01094	Receptor family ligand binding region	11	316	8.1e-45	T	01-09-2023	IPR001828	Receptor, ligand binding region	-
ZHTRGene011104	99c28985f8a5118be9162ccce256184c	1168	SUPERFAMILY	SSF53822	Periplasmic binding protein-like I	8	366	2.19e-62	T	01-09-2023	IPR028082	Periplasmic binding protein-like I	-
ZHTRGene011104	99c28985f8a5118be9162ccce256184c	1168	CDD	cd15047	7tmC_GABA-B-like	380	628	9.35922e-90	T	01-09-2023	-	-
ZHTRGene005569	a1d1e6b02108d87c6042e670305c0a22	385	SMART	SM00088	motif in proteasome subunits, Int-6, Nip-1 and TRIP-15	267	364	8e-19	T	01-09-2023	IPR000717	Proteasome component (PCI) domain	-
ZHTRGene005569	a1d1e6b02108d87c6042e670305c0a22	385	SUPERFAMILY	SSF46785	Winged helix DNA-binding domain	295	347	3.06e-08	T	01-09-2023	IPR036390	Winged helix DNA-binding domain superfamily	-
ZHTRGene005569	a1d1e6b02108d87c6042e670305c0a22	385	Pfam	PF01399	PCI domain	241	342	3.1e-11	T	01-09-2023	IPR000717	Proteasome component (PCI) domain	-
ZHTRGene006726	e7fb578e70090052ae51c0c1afb19588	221	Pfam	PF07258	COMM domain	149	213	1.6e-09	T	01-09-2023	IPR017920	COMM domain	-
ZHTRGene006579	4f2e80942f951f19baa43d52bed14582	410	Pfam	PF00450	Serine carboxypeptidase	13	404	1.5e-80	T	01-09-2023	IPR001563	Peptidase S10, serine carboxypeptidase	GO:0004185|GO:0006508
ZHTRGene006579	4f2e80942f951f19baa43d52bed14582	410	SUPERFAMILY	SSF53474	alpha/beta-Hydrolases	11	408	1.46e-96	T	01-09-2023	IPR029058	Alpha/Beta hydrolase fold	-
ZHTRGene008946	142a69dcf96b4fb782615d33ee6d913f	471	Pfam	PF00450	Serine carboxypeptidase	60	465	3.2e-104	T	01-09-2023	IPR001563	Peptidase S10, serine carboxypeptidase	GO:0004185|GO:0006508
ZHTRGene008946	142a69dcf96b4fb782615d33ee6d913f	471	SUPERFAMILY	SSF53474	alpha/beta-Hydrolases	56	466	7.64e-112	T	01-09-2023	IPR029058	Alpha/Beta hydrolase fold	-
ZHTRGene008595	5bbd7f8fda7dcfe55fd26538f551ad22	557	SUPERFAMILY	SSF53474	alpha/beta-Hydrolases	18	555	1.05e-130	T	01-09-2023	IPR029058	Alpha/Beta hydrolase fold	-
ZHTRGene008595	5bbd7f8fda7dcfe55fd26538f551ad22	557	Pfam	PF00135	Carboxylesterase family	20	544	6.2e-137	T	01-09-2023	IPR002018	Carboxylesterase, type B	-
ZHTRGene004716	cd0a8c3dbf3ad58cc23494f6cbe669fc	502	CDD	cd00143	PP2Cc	88	408	4.88551e-50	T	01-09-2023	IPR001932	PPM-type phosphatase-like domain	-
ZHTRGene004716	cd0a8c3dbf3ad58cc23494f6cbe669fc	502	Pfam	PF00481	Protein phosphatase 2C	197	408	1.7e-36	T	01-09-2023	IPR001932	PPM-type phosphatase-like domain	-
ZHTRGene004716	cd0a8c3dbf3ad58cc23494f6cbe669fc	502	SMART	SM00332	PP2C_4	77	490	4.8e-60	T	01-09-2023	IPR001932	PPM-type phosphatase-like domain	-
ZHTRGene004716	cd0a8c3dbf3ad58cc23494f6cbe669fc	502	SUPERFAMILY	SSF81606	PP2C-like	98	493	9.94e-54	T	01-09-2023	IPR036457	PPM-type phosphatase-like domain superfamily	-
ZHTRGene007361	ed7c5a96d4cc5de1a4facc4004c7637f	1026	SMART	SM01264	M16C_assoc_2	465	726	0.0022	T	01-09-2023	IPR013578	Peptidase M16C associated	GO:0006508
ZHTRGene007361	ed7c5a96d4cc5de1a4facc4004c7637f	1026	Pfam	PF00675	Insulinase (Peptidase family M16)	61	154	1.8e-07	T	01-09-2023	IPR011765	Peptidase M16, N-terminal	-
ZHTRGene007361	ed7c5a96d4cc5de1a4facc4004c7637f	1026	SUPERFAMILY	SSF63411	LuxS/MPP-like metallohydrolase	819	1002	6.81e-24	T	01-09-2023	IPR011249	Metalloenzyme, LuxS/M16 peptidase-like	GO:0046872
ZHTRGene007361	ed7c5a96d4cc5de1a4facc4004c7637f	1026	SUPERFAMILY	SSF63411	LuxS/MPP-like metallohydrolase	546	785	9.26e-15	T	01-09-2023	IPR011249	Metalloenzyme, LuxS/M16 peptidase-like	GO:0046872
ZHTRGene007361	ed7c5a96d4cc5de1a4facc4004c7637f	1026	Pfam	PF05193	Peptidase M16 inactive domain	208	365	5.4e-08	T	01-09-2023	IPR007863	Peptidase M16, C-terminal	-
ZHTRGene007361	ed7c5a96d4cc5de1a4facc4004c7637f	1026	SUPERFAMILY	SSF63411	LuxS/MPP-like metallohydrolase	265	523	2.59e-40	T	01-09-2023	IPR011249	Metalloenzyme, LuxS/M16 peptidase-like	GO:0046872
ZHTRGene007361	ed7c5a96d4cc5de1a4facc4004c7637f	1026	Pfam	PF08367	Peptidase M16C associated	470	726	4.5e-11	T	01-09-2023	IPR013578	Peptidase M16C associated	GO:0006508
ZHTRGene007361	ed7c5a96d4cc5de1a4facc4004c7637f	1026	SUPERFAMILY	SSF63411	LuxS/MPP-like metallohydrolase	30	254	3.49e-32	T	01-09-2023	IPR011249	Metalloenzyme, LuxS/M16 peptidase-like	GO:0046872
ZHTRGene009983	6a69358ba44b57105d9ad22b22b90fb3	442	Pfam	PF03022	Major royal jelly protein	157	434	5.8e-42	T	01-09-2023	IPR017996	Major royal jelly protein/protein yellow	-
ZHTRGene002376	0bfc8a825046a0474da2d4141237b4db	558	SUPERFAMILY	SSF53474	alpha/beta-Hydrolases	32	291	1.66e-28	T	01-09-2023	IPR029058	Alpha/Beta hydrolase fold	-
ZHTRGene002376	0bfc8a825046a0474da2d4141237b4db	558	Pfam	PF00561	alpha/beta hydrolase fold	290	401	9.5e-14	T	01-09-2023	IPR000073	Alpha/beta hydrolase fold-1	-
ZHTRGene002376	0bfc8a825046a0474da2d4141237b4db	558	Pfam	PF00561	alpha/beta hydrolase fold	59	155	1.7e-11	T	01-09-2023	IPR000073	Alpha/beta hydrolase fold-1	-
ZHTRGene002376	0bfc8a825046a0474da2d4141237b4db	558	SUPERFAMILY	SSF53474	alpha/beta-Hydrolases	283	557	1.15e-32	T	01-09-2023	IPR029058	Alpha/Beta hydrolase fold	-
ZHTRGene011461	dd12f268c9975188ca00423caf55dea9	258	SMART	SM00293	PWWP_4	5	65	6.9e-14	T	01-09-2023	IPR000313	PWWP domain	-
ZHTRGene011461	dd12f268c9975188ca00423caf55dea9	258	SUPERFAMILY	SSF63748	Tudor/PWWP/MBT	4	120	1.56e-27	T	01-09-2023	-	-
ZHTRGene011461	dd12f268c9975188ca00423caf55dea9	258	Pfam	PF00855	PWWP domain	8	91	2.2e-19	T	01-09-2023	IPR000313	PWWP domain	-
ZHTRGene011461	dd12f268c9975188ca00423caf55dea9	258	CDD	cd05836	PWWP_GLYR1	5	91	3.20713e-51	T	01-09-2023	IPR035501	Cytokine-like nuclear factor N-PAC, PWWP domain	-
ZHTRGene011461	dd12f268c9975188ca00423caf55dea9	258	Pfam	PF03446	NAD binding domain of 6-phosphogluconate dehydrogenase	222	257	1.4e-08	T	01-09-2023	IPR006115	6-phosphogluconate dehydrogenase, NADP-binding	GO:0050661
ZHTRGene011461	dd12f268c9975188ca00423caf55dea9	258	SUPERFAMILY	SSF51735	NAD(P)-binding Rossmann-fold domains	222	257	5.68e-10	T	01-09-2023	IPR036291	NAD(P)-binding domain superfamily	-
ZHTRGene016239	dd0054c6b7e77e82302ea2291486bcc7	552	Pfam	PF00060	Ligand-gated ion channel	467	538	7e-19	T	01-09-2023	IPR001320	Ionotropic glutamate receptor, C-terminal	GO:0015276|GO:0016020
ZHTRGene016239	dd0054c6b7e77e82302ea2291486bcc7	552	SMART	SM00918	Lig_chan_Glu_bd_2	349	413	5.6e-28	T	01-09-2023	IPR019594	Ionotropic glutamate receptor, L-glutamate and glycine-binding domain	GO:0004970|GO:0016020
ZHTRGene016239	dd0054c6b7e77e82302ea2291486bcc7	552	Pfam	PF10613	Ligated ion channel L-glutamate- and glycine-binding site	339	451	8.4e-46	T	01-09-2023	IPR019594	Ionotropic glutamate receptor, L-glutamate and glycine-binding domain	GO:0004970|GO:0016020
ZHTRGene016239	dd0054c6b7e77e82302ea2291486bcc7	552	CDD	cd06382	PBP1_iGluR_Kainate	12	326	1.17998e-106	T	01-09-2023	-	-
ZHTRGene016239	dd0054c6b7e77e82302ea2291486bcc7	552	SUPERFAMILY	SSF53850	Periplasmic binding protein-like II	332	475	1.96e-30	T	01-09-2023	-	-
ZHTRGene016239	dd0054c6b7e77e82302ea2291486bcc7	552	Pfam	PF01094	Receptor family ligand binding region	11	307	2.6e-42	T	01-09-2023	IPR001828	Receptor, ligand binding region	-
ZHTRGene016239	dd0054c6b7e77e82302ea2291486bcc7	552	SUPERFAMILY	SSF53822	Periplasmic binding protein-like I	12	321	6.73e-43	T	01-09-2023	IPR028082	Periplasmic binding protein-like I	-
ZHTRGene016239	dd0054c6b7e77e82302ea2291486bcc7	552	SMART	SM00079	GluR_14	339	552	3e-24	T	01-09-2023	IPR001320	Ionotropic glutamate receptor, C-terminal	GO:0015276|GO:0016020
ZHTRGene014669	0be5fa0103f4714d66124e4e898f190d	160	SUPERFAMILY	SSF160696	BTG domain-like	1	118	6.41e-42	T	01-09-2023	IPR036054	BTG-like domain superfamily	-
ZHTRGene014669	0be5fa0103f4714d66124e4e898f190d	160	SMART	SM00099	btg1_nr	1	109	5.5e-46	T	01-09-2023	IPR002087	Anti-proliferative protein	-
ZHTRGene014669	0be5fa0103f4714d66124e4e898f190d	160	Pfam	PF07742	BTG family	1	116	9.2e-41	T	01-09-2023	IPR002087	Anti-proliferative protein	-
ZHTRGene002383	fe9d019070631662bf0b7810e44a8f53	731	Pfam	PF09794	Transport protein Avl9	15	575	5.4e-137	T	01-09-2023	IPR018307	AVL9/DENND6 domain	-
ZHTRGene012063	f247d4370256647e78bb79356799aea6	265	Pfam	PF13904	Coiled-coil domain-containing protein 3	90	263	2.5e-14	T	01-09-2023	IPR025259	Coiled-coil domain-containing protein 34/181	-
ZHTRGene013552	2db1d4acfdc48911e238a73b51be6e4c	554	CDD	cd03882	M28_nicalin_like	121	424	8.48168e-115	T	01-09-2023	-	-
ZHTRGene013552	2db1d4acfdc48911e238a73b51be6e4c	554	Pfam	PF04389	Peptidase family M28	214	375	3.6e-13	T	01-09-2023	IPR007484	Peptidase M28	-
ZHTRGene013552	2db1d4acfdc48911e238a73b51be6e4c	554	SUPERFAMILY	SSF53187	Zn-dependent exopeptidases	153	425	1.92e-32	T	01-09-2023	-	-
ZHTRGene005431	df2c3628c1cd3787890ae36e72746438	350	Pfam	PF01057	Parvovirus non-structural protein NS1	198	305	3.6e-11	T	01-09-2023	IPR001257	Parvovirus non-structural protein 1, helicase domain	GO:0019079
ZHTRGene005431	df2c3628c1cd3787890ae36e72746438	350	SUPERFAMILY	SSF52540	P-loop containing nucleoside triphosphate hydrolases	173	327	6.76e-18	T	01-09-2023	IPR027417	P-loop containing nucleoside triphosphate hydrolase	-
ZHTRGene015507	99da06b8012df32fc801a5003581f09f	185	Pfam	PF14223	gag-polypeptide of LTR copia-type	51	183	1.3e-28	T	01-09-2023	-	-
ZHTRGene016051	0cc28dc379b53ffee56ad82517b12632	287	CDD	cd21159	XendoU	24	285	6.67932e-145	T	01-09-2023	IPR018998	EndoU ribonuclease, C-terminal	GO:0004521
ZHTRGene016051	0cc28dc379b53ffee56ad82517b12632	287	SUPERFAMILY	SSF142877	EndoU-like	23	287	3.92e-90	T	01-09-2023	IPR037227	Endoribonuclease EndoU-like	-
ZHTRGene016051	0cc28dc379b53ffee56ad82517b12632	287	Pfam	PF09412	Endoribonuclease XendoU	27	285	2.7e-91	T	01-09-2023	IPR018998	EndoU ribonuclease, C-terminal	GO:0004521
ZHTRGene012111	358c4f1ad0b6e9a3bb1bde47f7c627c3	283	SUPERFAMILY	SSF81321	Family A G protein-coupled receptor-like	7	262	1.19e-41	T	01-09-2023	-	-
ZHTRGene012111	358c4f1ad0b6e9a3bb1bde47f7c627c3	283	Pfam	PF00001	7 transmembrane receptor (rhodopsin family)	9	225	3.3e-29	T	01-09-2023	IPR000276	G protein-coupled receptor, rhodopsin-like	GO:0004930|GO:0007186|GO:0016020
ZHTRGene014384	bce6a9fc54030839422bd29df5e7cc24	507	CDD	cd00122	MBD	14	64	1.24492e-10	T	01-09-2023	-	-
ZHTRGene014384	bce6a9fc54030839422bd29df5e7cc24	507	Pfam	PF01429	Methyl-CpG binding domain	431	492	5e-07	T	01-09-2023	IPR001739	Methyl-CpG DNA binding	GO:0003677
ZHTRGene014384	bce6a9fc54030839422bd29df5e7cc24	507	Pfam	PF01429	Methyl-CpG binding domain	12	69	1.8e-06	T	01-09-2023	IPR001739	Methyl-CpG DNA binding	GO:0003677
ZHTRGene014384	bce6a9fc54030839422bd29df5e7cc24	507	SUPERFAMILY	SSF54171	DNA-binding domain	428	489	1.14e-09	T	01-09-2023	IPR016177	DNA-binding domain superfamily	GO:0003677
ZHTRGene014384	bce6a9fc54030839422bd29df5e7cc24	507	CDD	cd00122	MBD	436	489	3.0619e-10	T	01-09-2023	-	-
ZHTRGene014384	bce6a9fc54030839422bd29df5e7cc24	507	SUPERFAMILY	SSF54171	DNA-binding domain	4	72	2.45e-10	T	01-09-2023	IPR016177	DNA-binding domain superfamily	GO:0003677
ZHTRGene014384	bce6a9fc54030839422bd29df5e7cc24	507	SMART	SM00391	TAM_2	4	76	0.037	T	01-09-2023	IPR001739	Methyl-CpG DNA binding	GO:0003677
ZHTRGene014384	bce6a9fc54030839422bd29df5e7cc24	507	SMART	SM00391	TAM_2	426	501	0.0035	T	01-09-2023	IPR001739	Methyl-CpG DNA binding	GO:0003677
ZHTRGene015135	9f2ded44be3cc3a87fc004e256281e82	499	Pfam	PF00069	Protein kinase domain	225	475	2.8e-72	T	01-09-2023	IPR000719	Protein kinase domain	GO:0004672|GO:0005524|GO:0006468
ZHTRGene015135	9f2ded44be3cc3a87fc004e256281e82	499	SMART	SM00220	serkin_6	225	475	1.2e-95	T	01-09-2023	IPR000719	Protein kinase domain	GO:0004672|GO:0005524|GO:0006468
ZHTRGene015135	9f2ded44be3cc3a87fc004e256281e82	499	Pfam	PF00786	P21-Rho-binding domain	21	78	1e-13	T	01-09-2023	IPR000095	CRIB domain	-
ZHTRGene015135	9f2ded44be3cc3a87fc004e256281e82	499	SUPERFAMILY	SSF56112	Protein kinase-like (PK-like)	217	480	6.47e-85	T	01-09-2023	IPR011009	Protein kinase-like domain superfamily	-
ZHTRGene017134	470c24b7a0805198e4ff986d4fa2709d	704	Pfam	PF01432	Peptidase family M3	238	678	6.9e-118	T	01-09-2023	IPR001567	Peptidase M3A/M3B catalytic domain	GO:0004222|GO:0006508
ZHTRGene017134	470c24b7a0805198e4ff986d4fa2709d	704	CDD	cd06457	M3A_MIP	48	681	0	T	01-09-2023	IPR033851	Mitochondrial intermediate peptidase	GO:0004222
ZHTRGene017134	470c24b7a0805198e4ff986d4fa2709d	704	SUPERFAMILY	SSF55486	Metalloproteases ("zincins"), catalytic domain	71	681	7.73e-125	T	01-09-2023	-	-
ZHTRGene003778	5a6207e0147f6990784a84f7c9fda925	344	Pfam	PF02826	D-isomer specific 2-hydroxyacid dehydrogenase, NAD binding domain	139	312	3.4e-57	T	01-09-2023	IPR006140	D-isomer specific 2-hydroxyacid dehydrogenase, NAD-binding domain	GO:0051287
ZHTRGene003778	5a6207e0147f6990784a84f7c9fda925	344	SUPERFAMILY	SSF52283	Formate/glycerate dehydrogenase catalytic domain-like	33	165	5.53e-34	T	01-09-2023	-	-
ZHTRGene003778	5a6207e0147f6990784a84f7c9fda925	344	CDD	cd05301	GDH	33	336	9.47415e-172	T	01-09-2023	-	-
ZHTRGene003778	5a6207e0147f6990784a84f7c9fda925	344	SUPERFAMILY	SSF51735	NAD(P)-binding Rossmann-fold domains	131	313	2.12e-56	T	01-09-2023	IPR036291	NAD(P)-binding domain superfamily	-
ZHTRGene003778	5a6207e0147f6990784a84f7c9fda925	344	Pfam	PF00389	D-isomer specific 2-hydroxyacid dehydrogenase, catalytic domain	37	343	1.7e-30	T	01-09-2023	IPR006139	D-isomer specific 2-hydroxyacid dehydrogenase, catalytic domain	GO:0016616|GO:0051287
ZHTRGene012528	fe9da06c26f2de37448b218022046a20	545	Pfam	PF00171	Aldehyde dehydrogenase family	47	470	1.6e-81	T	01-09-2023	IPR015590	Aldehyde dehydrogenase domain	GO:0016491
ZHTRGene012528	fe9da06c26f2de37448b218022046a20	545	SUPERFAMILY	SSF53720	ALDH-like	49	477	1.96e-119	T	01-09-2023	IPR016161	Aldehyde/histidinol dehydrogenase	GO:0016491
ZHTRGene012528	fe9da06c26f2de37448b218022046a20	545	CDD	cd07132	ALDH_F3AB	48	492	0	T	01-09-2023	-	-
ZHTRGene007729	bad2e29b0f036baf02b5c7f36d51c0a3	1389	Pfam	PF00005	ABC transporter	432	566	2.3e-19	T	01-09-2023	IPR003439	ABC transporter-like, ATP-binding domain	GO:0005524
ZHTRGene007729	bad2e29b0f036baf02b5c7f36d51c0a3	1389	CDD	cd03250	ABCC_MRP_domain1	414	614	1.13226e-111	T	01-09-2023	-	-
ZHTRGene007729	bad2e29b0f036baf02b5c7f36d51c0a3	1389	CDD	cd03244	ABCC_MRP_domain2	1116	1331	1.19619e-126	T	01-09-2023	-	-
ZHTRGene007729	bad2e29b0f036baf02b5c7f36d51c0a3	1389	CDD	cd18579	ABC_6TM_ABCC_D1	97	387	1.16784e-109	T	01-09-2023	IPR044746	ABC transporter C family, six-transmembrane helical domain 1	GO:0140359
ZHTRGene007729	bad2e29b0f036baf02b5c7f36d51c0a3	1389	Pfam	PF00664	ABC transporter transmembrane region	834	1065	1.1e-31	T	01-09-2023	IPR011527	ABC transporter type 1, transmembrane domain	GO:0005524|GO:0016020|GO:0055085|GO:0140359
ZHTRGene007729	bad2e29b0f036baf02b5c7f36d51c0a3	1389	Pfam	PF00664	ABC transporter transmembrane region	100	364	7.9e-30	T	01-09-2023	IPR011527	ABC transporter type 1, transmembrane domain	GO:0005524|GO:0016020|GO:0055085|GO:0140359
ZHTRGene007729	bad2e29b0f036baf02b5c7f36d51c0a3	1389	SMART	SM00382	AAA_5	1144	1324	3.5e-13	T	01-09-2023	IPR003593	AAA+ ATPase domain	GO:0016887
ZHTRGene007729	bad2e29b0f036baf02b5c7f36d51c0a3	1389	SMART	SM00382	AAA_5	441	616	1.6e-14	T	01-09-2023	IPR003593	AAA+ ATPase domain	GO:0016887
ZHTRGene007729	bad2e29b0f036baf02b5c7f36d51c0a3	1389	SUPERFAMILY	SSF90123	ABC transporter transmembrane region	87	387	9.03e-32	T	01-09-2023	IPR036640	ABC transporter type 1, transmembrane domain superfamily	GO:0005524|GO:0016020
ZHTRGene007729	bad2e29b0f036baf02b5c7f36d51c0a3	1389	SUPERFAMILY	SSF52540	P-loop containing nucleoside triphosphate hydrolases	1108	1343	1.28e-68	T	01-09-2023	IPR027417	P-loop containing nucleoside triphosphate hydrolase	-
ZHTRGene007729	bad2e29b0f036baf02b5c7f36d51c0a3	1389	Pfam	PF00005	ABC transporter	1135	1278	5.9e-31	T	01-09-2023	IPR003439	ABC transporter-like, ATP-binding domain	GO:0005524
ZHTRGene007729	bad2e29b0f036baf02b5c7f36d51c0a3	1389	SUPERFAMILY	SSF52540	P-loop containing nucleoside triphosphate hydrolases	415	636	6.96e-57	T	01-09-2023	IPR027417	P-loop containing nucleoside triphosphate hydrolase	-
ZHTRGene007729	bad2e29b0f036baf02b5c7f36d51c0a3	1389	SUPERFAMILY	SSF90123	ABC transporter transmembrane region	831	1098	4.19e-50	T	01-09-2023	IPR036640	ABC transporter type 1, transmembrane domain superfamily	GO:0005524|GO:0016020
ZHTRGene006983	a84b2a8cb3f81ebb623c9f4a0b4011a8	2298	Pfam	PF01391	Collagen triple helix repeat (20 copies)	1502	1558	3.5e-08	T	01-09-2023	IPR008160	Collagen triple helix repeat	-
ZHTRGene006983	a84b2a8cb3f81ebb623c9f4a0b4011a8	2298	Pfam	PF00379	Insect cuticle protein	47	95	1.5e-07	T	01-09-2023	IPR000618	Insect cuticle protein	-
ZHTRGene008657	7d7ab7038351cf7fe4019846d816a746	181	SMART	SM00174	rho_sub_3	6	167	6.2e-12	T	01-09-2023	IPR001806	Small GTPase	GO:0003924|GO:0005525
ZHTRGene008657	7d7ab7038351cf7fe4019846d816a746	181	SMART	SM00173	ras_sub_4	1	167	2e-107	T	01-09-2023	-	-
ZHTRGene008657	7d7ab7038351cf7fe4019846d816a746	181	NCBIfam	TIGR00231	small GTP-binding protein domain	1	160	5.5e-34	T	01-09-2023	IPR005225	Small GTP-binding protein domain	GO:0005525
ZHTRGene008657	7d7ab7038351cf7fe4019846d816a746	181	SUPERFAMILY	SSF52540	P-loop containing nucleoside triphosphate hydrolases	2	171	4.77e-52	T	01-09-2023	IPR027417	P-loop containing nucleoside triphosphate hydrolase	-
ZHTRGene008657	7d7ab7038351cf7fe4019846d816a746	181	SMART	SM00175	rab_sub_5	4	167	7e-39	T	01-09-2023	-	-
ZHTRGene008657	7d7ab7038351cf7fe4019846d816a746	181	CDD	cd04176	Rap2	16	165	5.36913e-103	T	01-09-2023	IPR041840	Ras-related protein Rap2	GO:0003924|GO:0032486
ZHTRGene008657	7d7ab7038351cf7fe4019846d816a746	181	Pfam	PF00071	Ras family	5	164	3.4e-55	T	01-09-2023	IPR001806	Small GTPase	GO:0003924|GO:0005525
ZHTRGene016448	3593effb743d322c6dd844ef2ca9004e	231	SMART	SM00360	rrm1_1	47	119	6.3e-07	T	01-09-2023	IPR000504	RNA recognition motif domain	GO:0003723
ZHTRGene016448	3593effb743d322c6dd844ef2ca9004e	231	Pfam	PF00076	RNA recognition motif. (a.k.a. RRM, RBD, or RNP domain)	51	113	6.2e-11	T	01-09-2023	IPR000504	RNA recognition motif domain	GO:0003723
ZHTRGene016448	3593effb743d322c6dd844ef2ca9004e	231	SUPERFAMILY	SSF54928	RNA-binding domain, RBD	45	210	3.73e-18	T	01-09-2023	IPR035979	RNA-binding domain superfamily	GO:0003676
ZHTRGene000897	cfa261fe45d6ef995aa42a50360d8efe	139	SMART	SM00644	ami_2	1	122	7.9e-09	T	01-09-2023	IPR002502	N-acetylmuramoyl-L-alanine amidase domain	GO:0008745|GO:0009253
ZHTRGene000897	cfa261fe45d6ef995aa42a50360d8efe	139	CDD	cd06583	PGRP	4	124	3.72576e-35	T	01-09-2023	IPR002502	N-acetylmuramoyl-L-alanine amidase domain	GO:0008745|GO:0009253
ZHTRGene000897	cfa261fe45d6ef995aa42a50360d8efe	139	SMART	SM00701	pgrp	2	116	4.4e-40	T	01-09-2023	IPR006619	Peptidoglycan recognition protein family domain, metazoa/bacteria	GO:0008270|GO:0008745|GO:0009253
ZHTRGene000897	cfa261fe45d6ef995aa42a50360d8efe	139	SUPERFAMILY	SSF55846	N-acetylmuramoyl-L-alanine amidase-like	4	137	1.31e-47	T	01-09-2023	IPR036505	N-acetylmuramoyl-L-alanine amidase/PGRP domain superfamily	GO:0008745|GO:0009253
ZHTRGene000897	cfa261fe45d6ef995aa42a50360d8efe	139	Pfam	PF01510	N-acetylmuramoyl-L-alanine amidase	18	120	1.7e-13	T	01-09-2023	IPR002502	N-acetylmuramoyl-L-alanine amidase domain	GO:0008745|GO:0009253
ZHTRGene013695	751eeceff1445278dfb079a9e6d90c60	273	CDD	cd03470	Rieske_cytochrome_bc1	150	273	1.63516e-80	T	01-09-2023	-	-
ZHTRGene013695	751eeceff1445278dfb079a9e6d90c60	273	SUPERFAMILY	SSF81502	ISP transmembrane anchor	78	146	7.41e-20	T	01-09-2023	-	-
ZHTRGene013695	751eeceff1445278dfb079a9e6d90c60	273	Pfam	PF02921	Ubiquinol cytochrome reductase transmembrane region	79	144	5.5e-27	T	01-09-2023	IPR004192	Cytochrome b-c1 complex subunit Rieske, transmembrane domain	GO:0008121
ZHTRGene013695	751eeceff1445278dfb079a9e6d90c60	273	SUPERFAMILY	SSF50022	ISP domain	135	271	5.37e-39	T	01-09-2023	IPR036922	Rieske [2Fe-2S] iron-sulphur domain superfamily	GO:0051537
ZHTRGene013695	751eeceff1445278dfb079a9e6d90c60	273	Pfam	PF09165	Ubiquinol-cytochrome c reductase 8 kDa, N-terminal	1	76	6.5e-16	T	01-09-2023	IPR015248	Ubiquinol-cytochrome c reductase iron-sulphur subunit, N-terminal	GO:0008121
ZHTRGene013695	751eeceff1445278dfb079a9e6d90c60	273	NCBIfam	TIGR01416	ubiquinol-cytochrome c reductase iron-sulfur subunit	113	273	1.6e-55	T	01-09-2023	IPR006317	Ubiquinol-cytochrome c reductase, iron-sulphur subunit	GO:0008121
ZHTRGene013695	751eeceff1445278dfb079a9e6d90c60	273	Pfam	PF00355	Rieske [2Fe-2S] domain	156	259	3.5e-12	T	01-09-2023	IPR017941	Rieske [2Fe-2S] iron-sulphur domain	GO:0051537
ZHTRGene002842	d0dfc5951a54b0ac1e338c29fd676843	366	CDD	cd00143	PP2Cc	23	284	5.62945e-100	T	01-09-2023	IPR001932	PPM-type phosphatase-like domain	-
ZHTRGene002842	d0dfc5951a54b0ac1e338c29fd676843	366	SUPERFAMILY	SSF81601	Protein serine/threonine phosphatase 2C, C-terminal domain	291	358	1.7e-19	T	01-09-2023	IPR036580	Phosphatase 2C, C-terminal domain superfamily	GO:0000287|GO:0004721|GO:0030145
ZHTRGene002842	d0dfc5951a54b0ac1e338c29fd676843	366	SMART	SM00332	PP2C_4	13	282	1.2e-95	T	01-09-2023	IPR001932	PPM-type phosphatase-like domain	-
ZHTRGene002842	d0dfc5951a54b0ac1e338c29fd676843	366	Pfam	PF00481	Protein phosphatase 2C	23	277	1.4e-84	T	01-09-2023	IPR001932	PPM-type phosphatase-like domain	-
ZHTRGene002842	d0dfc5951a54b0ac1e338c29fd676843	366	SUPERFAMILY	SSF81606	PP2C-like	3	287	5.1e-90	T	01-09-2023	IPR036457	PPM-type phosphatase-like domain superfamily	-
ZHTRGene002842	d0dfc5951a54b0ac1e338c29fd676843	366	Pfam	PF07830	Protein serine/threonine phosphatase 2C, C-terminal domain	278	354	8.3e-29	T	01-09-2023	IPR012911	Protein serine/threonine phosphatase 2C, C-terminal	GO:0000287|GO:0004721|GO:0030145
ZHTRGene009074	16ff77458d10255e06c7368355fb43cd	1068	Pfam	PF00135	Carboxylesterase family	22	526	8.9e-124	T	01-09-2023	IPR002018	Carboxylesterase, type B	-
ZHTRGene009074	16ff77458d10255e06c7368355fb43cd	1068	Pfam	PF00135	Carboxylesterase family	542	1058	3.3e-127	T	01-09-2023	IPR002018	Carboxylesterase, type B	-
ZHTRGene009074	16ff77458d10255e06c7368355fb43cd	1068	SUPERFAMILY	SSF53474	alpha/beta-Hydrolases	540	1040	7.78e-118	T	01-09-2023	IPR029058	Alpha/Beta hydrolase fold	-
ZHTRGene009074	16ff77458d10255e06c7368355fb43cd	1068	SUPERFAMILY	SSF53474	alpha/beta-Hydrolases	20	520	7.12e-118	T	01-09-2023	IPR029058	Alpha/Beta hydrolase fold	-
ZHTRGene013928	ec8327c77605dfc23c9a8c355d602c7a	255	SMART	SM00339	forkneu4	11	101	1.8e-57	T	01-09-2023	IPR001766	Fork head domain	GO:0003700|GO:0006355|GO:0043565
ZHTRGene013928	ec8327c77605dfc23c9a8c355d602c7a	255	Pfam	PF00250	Forkhead domain	12	98	1.5e-35	T	01-09-2023	IPR001766	Fork head domain	GO:0003700|GO:0006355|GO:0043565
ZHTRGene013928	ec8327c77605dfc23c9a8c355d602c7a	255	SUPERFAMILY	SSF46785	Winged helix DNA-binding domain	12	107	1.72e-38	T	01-09-2023	IPR036390	Winged helix DNA-binding domain superfamily	-
ZHTRGene007945	7c360282d96bab2e4960dc44becaa56f	299	SMART	SM00399	c4gold	31	103	1.5e-26	T	01-09-2023	IPR001628	Zinc finger, nuclear hormone receptor-type	GO:0003700|GO:0006355|GO:0008270|GO:0043565
ZHTRGene007945	7c360282d96bab2e4960dc44becaa56f	299	SUPERFAMILY	SSF48508	Nuclear receptor ligand-binding domain	138	296	4.31e-12	T	01-09-2023	IPR035500	Nuclear hormone receptor-like domain superfamily	-
ZHTRGene007945	7c360282d96bab2e4960dc44becaa56f	299	SUPERFAMILY	SSF57716	Glucocorticoid receptor-like (DNA-binding domain)	30	115	1.32e-24	T	01-09-2023	-	-
ZHTRGene007945	7c360282d96bab2e4960dc44becaa56f	299	Pfam	PF00105	Zinc finger, C4 type (two domains)	33	101	1.5e-22	T	01-09-2023	IPR001628	Zinc finger, nuclear hormone receptor-type	GO:0003700|GO:0006355|GO:0008270|GO:0043565
ZHTRGene007945	7c360282d96bab2e4960dc44becaa56f	299	CDD	cd06957	NR_DBD_PNR_like_2	34	115	2.84807e-50	T	01-09-2023	-	-
ZHTRGene004095	1ce30feb636499428e3805ced2f81710	169	Pfam	PF03870	RNA polymerase Rpb8	41	166	6.5e-43	T	01-09-2023	IPR005570	DNA-directed RNA polymerases I, II, and III subunit RPABC3	GO:0003899|GO:0006351
ZHTRGene004095	1ce30feb636499428e3805ced2f81710	169	SMART	SM00658	rpol8neu	33	166	1e-60	T	01-09-2023	IPR005570	DNA-directed RNA polymerases I, II, and III subunit RPABC3	GO:0003899|GO:0006351
ZHTRGene004095	1ce30feb636499428e3805ced2f81710	169	SUPERFAMILY	SSF50249	Nucleic acid-binding proteins	42	166	8.05e-38	T	01-09-2023	IPR012340	Nucleic acid-binding, OB-fold	-
ZHTRGene003287	548b6c667714257720fb9d0777437f92	95	SUPERFAMILY	SSF52200	Toll/Interleukin receptor TIR domain	4	73	7.59e-07	T	01-09-2023	IPR035897	Toll/interleukin-1 receptor homology (TIR) domain superfamily	-
ZHTRGene008986	0dbf1be0ebda1d83a04fd3ae660c71cd	317	CDD	cd05795	Ribosomal_P0_L10e	9	182	2.08258e-103	T	01-09-2023	-	-
ZHTRGene008986	0dbf1be0ebda1d83a04fd3ae660c71cd	317	Pfam	PF00466	Ribosomal protein L10	8	105	1.6e-21	T	01-09-2023	IPR001790	Ribosomal protein L10P	-
ZHTRGene008986	0dbf1be0ebda1d83a04fd3ae660c71cd	317	SUPERFAMILY	SSF160369	Ribosomal protein L10-like	8	132	1.57e-18	T	01-09-2023	IPR043141	Ribosomal protein L10-like domain superfamily	-
ZHTRGene008986	0dbf1be0ebda1d83a04fd3ae660c71cd	317	Pfam	PF00428	60s Acidic ribosomal protein	231	316	1.5e-17	T	01-09-2023	-	-
ZHTRGene008986	0dbf1be0ebda1d83a04fd3ae660c71cd	317	Pfam	PF17777	Insertion domain in 60S ribosomal protein L10P	111	180	4e-20	T	01-09-2023	IPR040637	60S ribosomal protein L10P, insertion domain	-
ZHTRGene015179	2cba28136ec7b06ccf2d817c65206047	190	Pfam	PF04145	Ctr copper transporter family	1	122	4.5e-14	T	01-09-2023	IPR007274	Ctr copper transporter	GO:0005375|GO:0016020|GO:0035434
ZHTRGene015373	e812bcecdd28ad0e435f514f315863dc	618	Pfam	PF00060	Ligand-gated ion channel	324	578	1.2e-14	T	01-09-2023	IPR001320	Ionotropic glutamate receptor, C-terminal	GO:0015276|GO:0016020
ZHTRGene015373	e812bcecdd28ad0e435f514f315863dc	618	Pfam	PF10613	Ligated ion channel L-glutamate- and glycine-binding site	202	306	1.2e-12	T	01-09-2023	IPR019594	Ionotropic glutamate receptor, L-glutamate and glycine-binding domain	GO:0004970|GO:0016020
ZHTRGene015373	e812bcecdd28ad0e435f514f315863dc	618	SUPERFAMILY	SSF53850	Periplasmic binding protein-like II	198	544	9.56e-21	T	01-09-2023	-	-
ZHTRGene009527	6643a7b297e30984c9ea6104673380b2	1223	SMART	SM00320	WD40_4	234	272	4.8e-05	T	01-09-2023	IPR001680	WD40 repeat	GO:0005515
ZHTRGene009527	6643a7b297e30984c9ea6104673380b2	1223	SMART	SM00320	WD40_4	280	331	100	T	01-09-2023	IPR001680	WD40 repeat	GO:0005515
ZHTRGene009527	6643a7b297e30984c9ea6104673380b2	1223	Pfam	PF16529	WD40 region of Ge1, enhancer of mRNA-decapping protein	54	384	2.2e-139	T	01-09-2023	IPR032401	Enhancer of mRNA-decapping protein 4, WD40 repeat region	-
ZHTRGene009527	6643a7b297e30984c9ea6104673380b2	1223	SUPERFAMILY	SSF50978	WD40 repeat-like	83	345	6.11e-17	T	01-09-2023	IPR036322	WD40-repeat-containing domain superfamily	GO:0005515
ZHTRGene013422	0040018d13d45b80813e32c6f1e2ae12	129	Pfam	PF03392	Insect pheromone-binding family, A10/OS-D	21	113	7.3e-18	T	01-09-2023	IPR005055	Insect odorant-binding protein A10/Ejaculatory bulb-specific protein 3	-
ZHTRGene013422	0040018d13d45b80813e32c6f1e2ae12	129	SUPERFAMILY	SSF100910	Chemosensory protein Csp2	21	126	5.75e-24	T	01-09-2023	IPR036682	Insect odorant-binding protein A10/Ejaculatory bulb-specific protein 3 superfamily	-
ZHTRGene016057	83a01186e5696516ee4c722e03be4249	108	Pfam	PF05375	Pacifastin inhibitor (LCMII)	71	105	8.8e-10	T	01-09-2023	IPR008037	Pacifastin domain	GO:0030414
ZHTRGene016057	83a01186e5696516ee4c722e03be4249	108	Pfam	PF05375	Pacifastin inhibitor (LCMII)	27	65	2.8e-09	T	01-09-2023	IPR008037	Pacifastin domain	GO:0030414
ZHTRGene016057	83a01186e5696516ee4c722e03be4249	108	SUPERFAMILY	SSF57283	PMP inhibitors	26	61	3.4e-06	T	01-09-2023	IPR036201	Pacifastin domain superfamily	GO:0030414
ZHTRGene016057	83a01186e5696516ee4c722e03be4249	108	SUPERFAMILY	SSF57283	PMP inhibitors	70	104	1.83e-07	T	01-09-2023	IPR036201	Pacifastin domain superfamily	GO:0030414
ZHTRGene007192	f5e34cbe13ad972014e9f71e37076fb9	321	SUPERFAMILY	SSF56672	DNA/RNA polymerases	6	290	8.45e-09	T	01-09-2023	IPR043502	DNA/RNA polymerase superfamily	-
ZHTRGene007192	f5e34cbe13ad972014e9f71e37076fb9	321	Pfam	PF07727	Reverse transcriptase (RNA-dependent DNA polymerase)	8	144	2.7e-29	T	01-09-2023	IPR013103	Reverse transcriptase, RNA-dependent DNA polymerase	-
ZHTRGene007192	f5e34cbe13ad972014e9f71e37076fb9	321	CDD	cd09272	RNase_HI_RT_Ty1	229	309	1.39006e-34	T	01-09-2023	-	-
ZHTRGene016464	dac6909b7d72765d96ab51faa2df2517	247	CDD	cd03127	tetraspanin_LEL	107	202	4.72283e-21	T	01-09-2023	-	-
ZHTRGene016464	dac6909b7d72765d96ab51faa2df2517	247	SUPERFAMILY	SSF48652	Tetraspanin	107	198	1.44e-15	T	01-09-2023	IPR008952	Tetraspanin, EC2 domain superfamily	GO:0016020
ZHTRGene016464	dac6909b7d72765d96ab51faa2df2517	247	Pfam	PF00335	Tetraspanin family	9	227	2.9e-48	T	01-09-2023	IPR018499	Tetraspanin/Peripherin	GO:0016020
ZHTRGene017078	3a576b5e170adffbf3ae756281149d4c	191	SUPERFAMILY	SSF50814	Lipocalins	33	181	3.33e-09	T	01-09-2023	IPR012674	Calycin	-
ZHTRGene014253	08896bc1d04f0e982f6aad1a5c267115	1770	Pfam	PF16057	Domain of unknown function (DUF4800)	1634	1742	1.3e-29	T	01-09-2023	-	-
ZHTRGene014253	08896bc1d04f0e982f6aad1a5c267115	1770	SUPERFAMILY	SSF48371	ARM repeat	206	535	5.76e-05	T	01-09-2023	IPR016024	Armadillo-type fold	-
ZHTRGene014253	08896bc1d04f0e982f6aad1a5c267115	1770	SUPERFAMILY	SSF49899	Concanavalin A-like lectins/glucanases	552	692	3.69e-08	T	01-09-2023	IPR013320	Concanavalin A-like lectin/glucanase domain superfamily	-
ZHTRGene014253	08896bc1d04f0e982f6aad1a5c267115	1770	Pfam	PF15787	Neurobeachin/BDCP, DUF4704 alpha solenoid region	916	1172	4e-20	T	01-09-2023	IPR031570	Neurobeachin/BDCP, DUF4704	-
ZHTRGene002523	088a30f1cb07d815f3a45bdb110e8985	326	Pfam	PF04080	Per1-like family	60	307	1.9e-87	T	01-09-2023	IPR007217	Per1-like	GO:0006506
ZHTRGene009070	db641c1951bbffc785278209bc29cf90	4491	Pfam	PF08385	Dynein heavy chain, N-terminal region 1	239	654	1.4e-98	T	01-09-2023	IPR013594	Dynein heavy chain, tail	-
ZHTRGene009070	db641c1951bbffc785278209bc29cf90	4491	SUPERFAMILY	SSF52540	P-loop containing nucleoside triphosphate hydrolases	1855	2071	8.5e-25	T	01-09-2023	IPR027417	P-loop containing nucleoside triphosphate hydrolase	-
ZHTRGene009070	db641c1951bbffc785278209bc29cf90	4491	Pfam	PF18199	Dynein heavy chain C-terminal domain	4196	4489	3.3e-97	T	01-09-2023	IPR041228	Dynein heavy chain, C-terminal domain	-
ZHTRGene009070	db641c1951bbffc785278209bc29cf90	4491	SUPERFAMILY	SSF52540	P-loop containing nucleoside triphosphate hydrolases	2800	3064	1.09e-17	T	01-09-2023	IPR027417	P-loop containing nucleoside triphosphate hydrolase	-
ZHTRGene009070	db641c1951bbffc785278209bc29cf90	4491	Pfam	PF12780	P-loop containing dynein motor region D4	2800	3059	2.3e-91	T	01-09-2023	IPR024317	Dynein heavy chain, AAA module D4	-
ZHTRGene009070	db641c1951bbffc785278209bc29cf90	4491	Pfam	PF17852	Dynein heavy chain AAA lid domain	2323	2440	2.2e-27	T	01-09-2023	IPR041466	Dynein heavy chain, AAA 5 extension domain	-
ZHTRGene009070	db641c1951bbffc785278209bc29cf90	4491	Pfam	PF18198	Dynein heavy chain AAA lid domain	4052	4188	9.3e-51	T	01-09-2023	IPR041658	Dynein heavy chain AAA lid domain	-
ZHTRGene009070	db641c1951bbffc785278209bc29cf90	4491	SUPERFAMILY	SSF52540	P-loop containing nucleoside triphosphate hydrolases	2084	2296	1.24e-14	T	01-09-2023	IPR027417	P-loop containing nucleoside triphosphate hydrolase	-
ZHTRGene009070	db641c1951bbffc785278209bc29cf90	4491	Pfam	PF12774	Hydrolytic ATP binding site of dynein motor region	1838	2164	8.8e-152	T	01-09-2023	IPR035699	Dynein heavy chain, hydrolytic ATP-binding dynein motor region	GO:0005524
ZHTRGene009070	db641c1951bbffc785278209bc29cf90	4491	Pfam	PF08393	Dynein heavy chain, N-terminal region 2	1298	1701	5.8e-126	T	01-09-2023	IPR013602	Dynein heavy chain, linker	-
ZHTRGene009070	db641c1951bbffc785278209bc29cf90	4491	Pfam	PF12777	Microtubule-binding stalk of dynein motor	3073	3415	6.9e-161	T	01-09-2023	IPR024743	Dynein heavy chain, coiled coil stalk	-
ZHTRGene009070	db641c1951bbffc785278209bc29cf90	4491	SUPERFAMILY	SSF52540	P-loop containing nucleoside triphosphate hydrolases	2465	2738	1.64e-23	T	01-09-2023	IPR027417	P-loop containing nucleoside triphosphate hydrolase	-
ZHTRGene009070	db641c1951bbffc785278209bc29cf90	4491	Pfam	PF12781	ATP-binding dynein motor region	3442	3659	4.3e-86	T	01-09-2023	IPR035706	Dynein heavy chain, ATP-binding dynein motor region	-
ZHTRGene009070	db641c1951bbffc785278209bc29cf90	4491	Pfam	PF17857	AAA+ lid domain	2658	2754	2.9e-36	T	01-09-2023	IPR041589	Dynein heavy chain 3, AAA+ lid domain	-
ZHTRGene009070	db641c1951bbffc785278209bc29cf90	4491	Pfam	PF03028	Dynein heavy chain region D6 P-loop domain	3900	4020	4.5e-39	T	01-09-2023	IPR004273	Dynein heavy chain region D6 P-loop domain	GO:0007018|GO:0008569|GO:0030286
ZHTRGene009070	db641c1951bbffc785278209bc29cf90	4491	Pfam	PF12775	P-loop containing dynein motor region	2446	2622	2.8e-69	T	01-09-2023	-	-
ZHTRGene005114	366b1d86cea2832f0425e7d23b396c17	605	SUPERFAMILY	SSF53474	alpha/beta-Hydrolases	8	489	1.9e-126	T	01-09-2023	IPR029058	Alpha/Beta hydrolase fold	-
ZHTRGene005114	366b1d86cea2832f0425e7d23b396c17	605	Pfam	PF00135	Carboxylesterase family	3	519	1.3e-132	T	01-09-2023	IPR002018	Carboxylesterase, type B	-
ZHTRGene009368	09799158cc48d5e17100ee260df892b9	208	SMART	SM00353	finulus	155	207	2e-18	T	01-09-2023	IPR011598	Myc-type, basic helix-loop-helix (bHLH) domain	GO:0046983
ZHTRGene009368	09799158cc48d5e17100ee260df892b9	208	Pfam	PF00010	Helix-loop-helix DNA-binding domain	150	201	2.5e-19	T	01-09-2023	IPR011598	Myc-type, basic helix-loop-helix (bHLH) domain	GO:0046983
ZHTRGene009368	09799158cc48d5e17100ee260df892b9	208	SUPERFAMILY	SSF47459	HLH, helix-loop-helix DNA-binding domain	148	206	6.8e-20	T	01-09-2023	IPR036638	Helix-loop-helix DNA-binding domain superfamily	GO:0046983
ZHTRGene009368	09799158cc48d5e17100ee260df892b9	208	CDD	cd19715	bHLH_TS_amos_like	143	206	3.44966e-38	T	01-09-2023	-	-
ZHTRGene016538	938adfecb7bc3baded799d466df06782	325	Pfam	PF04116	Fatty acid hydroxylase	167	291	4.8e-23	T	01-09-2023	IPR006694	Fatty acid hydroxylase	GO:0005506|GO:0008610|GO:0016491
ZHTRGene016519	900de3b4d05d3c692d15e56190efe9a7	387	Pfam	PF01344	Kelch motif	198	241	0.00025	T	01-09-2023	IPR006652	Kelch repeat type 1	GO:0005515
ZHTRGene016519	900de3b4d05d3c692d15e56190efe9a7	387	Pfam	PF01344	Kelch motif	149	182	0.00012	T	01-09-2023	IPR006652	Kelch repeat type 1	GO:0005515
ZHTRGene016519	900de3b4d05d3c692d15e56190efe9a7	387	Pfam	PF13418	Galactose oxidase, central domain	256	303	4e-08	T	01-09-2023	-	-
ZHTRGene016519	900de3b4d05d3c692d15e56190efe9a7	387	Pfam	PF13418	Galactose oxidase, central domain	32	87	2.7e-07	T	01-09-2023	-	-
ZHTRGene016519	900de3b4d05d3c692d15e56190efe9a7	387	SUPERFAMILY	SSF117281	Kelch motif	27	265	6.54e-38	T	01-09-2023	IPR015915	Kelch-type beta propeller	GO:0005515
ZHTRGene009032	ce24fc25fc4d665f40dd43677e708b72	417	Pfam	PF02958	Ecdysteroid kinase-like family	53	339	1e-61	T	01-09-2023	IPR004119	Ecdysteroid kinase-like	-
ZHTRGene009032	ce24fc25fc4d665f40dd43677e708b72	417	SMART	SM00587	121neu2hmm	143	336	3.1e-46	T	01-09-2023	IPR015897	CHK kinase-like	-
ZHTRGene009032	ce24fc25fc4d665f40dd43677e708b72	417	SUPERFAMILY	SSF56112	Protein kinase-like (PK-like)	16	340	9.62e-26	T	01-09-2023	IPR011009	Protein kinase-like domain superfamily	-
ZHTRGene014323	f6fac1d7a522b8663cb6e743f1efb142	124	Pfam	PF01607	Chitin binding Peritrophin-A domain	42	95	1.1e-09	T	01-09-2023	IPR002557	Chitin binding domain	GO:0005576|GO:0008061
ZHTRGene014323	f6fac1d7a522b8663cb6e743f1efb142	124	SUPERFAMILY	SSF57625	Invertebrate chitin-binding proteins	38	98	2.51e-10	T	01-09-2023	IPR036508	Chitin binding domain superfamily	GO:0008061
ZHTRGene014323	f6fac1d7a522b8663cb6e743f1efb142	124	SMART	SM00494	chi_10	40	97	3e-06	T	01-09-2023	IPR002557	Chitin binding domain	GO:0005576|GO:0008061
ZHTRGene006261	0e62f92129f299152cac758c818e0365	1320	CDD	cd00064	FU	213	258	4.0437e-09	T	01-09-2023	IPR006212	Furin-like repeat	-
ZHTRGene006261	0e62f92129f299152cac758c818e0365	1320	CDD	cd00063	FN3	798	894	3.87975e-11	T	01-09-2023	IPR003961	Fibronectin type III	GO:0005515
ZHTRGene006261	0e62f92129f299152cac758c818e0365	1320	SMART	SM00219	tyrkin_6	964	1238	1.7e-124	T	01-09-2023	IPR020635	Tyrosine-protein kinase, catalytic domain	GO:0004713|GO:0006468
ZHTRGene006261	0e62f92129f299152cac758c818e0365	1320	Pfam	PF00757	Furin-like cysteine rich region	172	321	3.4e-21	T	01-09-2023	IPR006211	Furin-like cysteine-rich domain	-
ZHTRGene006261	0e62f92129f299152cac758c818e0365	1320	SUPERFAMILY	SSF49265	Fibronectin type III	753	894	2.19e-17	T	01-09-2023	IPR036116	Fibronectin type III superfamily	GO:0005515
ZHTRGene006261	0e62f92129f299152cac758c818e0365	1320	SMART	SM00060	FN3_2	597	783	82	T	01-09-2023	IPR003961	Fibronectin type III	GO:0005515
ZHTRGene006261	0e62f92129f299152cac758c818e0365	1320	SMART	SM00060	FN3_2	802	886	1.1e-05	T	01-09-2023	IPR003961	Fibronectin type III	GO:0005515
ZHTRGene006261	0e62f92129f299152cac758c818e0365	1320	SMART	SM00060	FN3_2	475	584	38	T	01-09-2023	IPR003961	Fibronectin type III	GO:0005515
ZHTRGene006261	0e62f92129f299152cac758c818e0365	1320	SUPERFAMILY	SSF52058	L domain-like	316	477	1.81e-25	T	01-09-2023	-	-
ZHTRGene006261	0e62f92129f299152cac758c818e0365	1320	Pfam	PF07714	Protein tyrosine and serine/threonine kinase	965	1238	1.2e-89	T	01-09-2023	IPR001245	Serine-threonine/tyrosine-protein kinase, catalytic domain	GO:0004672|GO:0006468
ZHTRGene006261	0e62f92129f299152cac758c818e0365	1320	SUPERFAMILY	SSF57184	Growth factor receptor domain	212	321	5.37e-10	T	01-09-2023	IPR009030	Growth factor receptor cysteine-rich domain superfamily	-
ZHTRGene006261	0e62f92129f299152cac758c818e0365	1320	Pfam	PF01030	Receptor L domain	44	159	2.7e-21	T	01-09-2023	IPR000494	Receptor L-domain	-
ZHTRGene006261	0e62f92129f299152cac758c818e0365	1320	Pfam	PF01030	Receptor L domain	340	448	5.8e-12	T	01-09-2023	IPR000494	Receptor L-domain	-
ZHTRGene006261	0e62f92129f299152cac758c818e0365	1320	SMART	SM00261	furin_3	194	251	1.2e-06	T	01-09-2023	IPR006212	Furin-like repeat	-
ZHTRGene006261	0e62f92129f299152cac758c818e0365	1320	SUPERFAMILY	SSF52058	L domain-like	24	193	4.25e-38	T	01-09-2023	-	-
ZHTRGene006261	0e62f92129f299152cac758c818e0365	1320	SUPERFAMILY	SSF56112	Protein kinase-like (PK-like)	935	1239	1.24e-76	T	01-09-2023	IPR011009	Protein kinase-like domain superfamily	-
ZHTRGene006261	0e62f92129f299152cac758c818e0365	1320	SUPERFAMILY	SSF49265	Fibronectin type III	484	647	3.88e-15	T	01-09-2023	IPR036116	Fibronectin type III superfamily	GO:0005515
ZHTRGene010866	4cdfbb9571963f48eedb236a43d44b85	1027	Pfam	PF00324	Amino acid permease	91	596	4.2e-125	T	01-09-2023	IPR004841	Amino acid permease/ SLC12A domain	GO:0016020|GO:0055085
ZHTRGene010866	4cdfbb9571963f48eedb236a43d44b85	1027	NCBIfam	TIGR00930	K-Cl cotransporter	55	1027	0	T	01-09-2023	IPR004842	SLC12A transporter family	GO:0006811|GO:0015377|GO:0016020
ZHTRGene010866	4cdfbb9571963f48eedb236a43d44b85	1027	Pfam	PF03522	Solute carrier family 12	605	1027	5.5e-152	T	01-09-2023	IPR018491	SLC12A transporter, C-terminal	GO:0006811|GO:0016020|GO:0022857
ZHTRGene001985	75e83231926819559b01dca1be2b2320	779	Pfam	PF00005	ABC transporter	83	226	1.6e-27	T	01-09-2023	IPR003439	ABC transporter-like, ATP-binding domain	GO:0005524
ZHTRGene001985	75e83231926819559b01dca1be2b2320	779	SMART	SM00382	AAA_5	92	282	7.8e-09	T	01-09-2023	IPR003593	AAA+ ATPase domain	GO:0016887
ZHTRGene001985	75e83231926819559b01dca1be2b2320	779	Pfam	PF01061	ABC-2 type transporter	581	741	5.5e-31	T	01-09-2023	IPR013525	ABC-2 type transporter, transmembrane domain	GO:0016020|GO:0140359
ZHTRGene001985	75e83231926819559b01dca1be2b2320	779	SUPERFAMILY	SSF52540	P-loop containing nucleoside triphosphate hydrolases	66	289	7.83e-52	T	01-09-2023	IPR027417	P-loop containing nucleoside triphosphate hydrolase	-
ZHTRGene009537	f6b9e91cc9b200fc9dae501c44f887b6	538	Pfam	PF00858	Amiloride-sensitive sodium channel	39	517	6.5e-98	T	01-09-2023	IPR001873	Epithelial sodium channel	GO:0005272|GO:0006814|GO:0016020
ZHTRGene001060	43684406625597a0e4733605d8081dcb	354	SMART	SM00320	WD40_4	205	244	18	T	01-09-2023	IPR001680	WD40 repeat	GO:0005515
ZHTRGene001060	43684406625597a0e4733605d8081dcb	354	SMART	SM00320	WD40_4	161	202	0.00036	T	01-09-2023	IPR001680	WD40 repeat	GO:0005515
ZHTRGene001060	43684406625597a0e4733605d8081dcb	354	SMART	SM00320	WD40_4	292	331	0.076	T	01-09-2023	IPR001680	WD40 repeat	GO:0005515
ZHTRGene001060	43684406625597a0e4733605d8081dcb	354	SMART	SM00320	WD40_4	248	288	0.00022	T	01-09-2023	IPR001680	WD40 repeat	GO:0005515
ZHTRGene001060	43684406625597a0e4733605d8081dcb	354	SMART	SM00320	WD40_4	119	158	0.0011	T	01-09-2023	IPR001680	WD40 repeat	GO:0005515
ZHTRGene001060	43684406625597a0e4733605d8081dcb	354	Pfam	PF00400	WD domain, G-beta repeat	301	327	0.04	T	01-09-2023	IPR001680	WD40 repeat	GO:0005515
ZHTRGene001060	43684406625597a0e4733605d8081dcb	354	Pfam	PF00400	WD domain, G-beta repeat	122	157	0.021	T	01-09-2023	IPR001680	WD40 repeat	GO:0005515
ZHTRGene001060	43684406625597a0e4733605d8081dcb	354	Pfam	PF00400	WD domain, G-beta repeat	165	202	0.025	T	01-09-2023	IPR001680	WD40 repeat	GO:0005515
ZHTRGene001060	43684406625597a0e4733605d8081dcb	354	Pfam	PF00400	WD domain, G-beta repeat	251	288	0.052	T	01-09-2023	IPR001680	WD40 repeat	GO:0005515
ZHTRGene001060	43684406625597a0e4733605d8081dcb	354	SUPERFAMILY	SSF50978	WD40 repeat-like	25	327	3.97e-43	T	01-09-2023	IPR036322	WD40-repeat-containing domain superfamily	GO:0005515
ZHTRGene003199	e4e1836a596488b56ecc4b12d7a15187	265	Pfam	PF02893	GRAM domain	30	128	1.6e-14	T	01-09-2023	IPR004182	GRAM domain	-
ZHTRGene003199	e4e1836a596488b56ecc4b12d7a15187	265	SUPERFAMILY	SSF50729	PH domain-like	2	124	2.54e-25	T	01-09-2023	-	-
ZHTRGene003199	e4e1836a596488b56ecc4b12d7a15187	265	CDD	cd13214	PH-GRAM_WBP2	27	129	9.45871e-48	T	01-09-2023	-	-
ZHTRGene001002	3506e1c4e27c4e5212b12e1fe41d520b	158	Pfam	PF03501	Plectin/S10 domain	3	95	1.9e-47	T	01-09-2023	IPR005326	Plectin/S10, N-terminal	-
ZHTRGene002998	d9705f8a02355d8392160bd2d49328c6	1096	Pfam	PF00168	C2 domain	49	144	4.5e-05	T	01-09-2023	IPR000008	C2 domain	-
ZHTRGene002998	d9705f8a02355d8392160bd2d49328c6	1096	SUPERFAMILY	SSF49562	C2 domain (Calcium/lipid-binding domain, CaLB)	48	157	3.45e-08	T	01-09-2023	IPR035892	C2 domain superfamily	-
ZHTRGene002998	d9705f8a02355d8392160bd2d49328c6	1096	SMART	SM00239	C2_3c	41	149	0.0037	T	01-09-2023	IPR000008	C2 domain	-
ZHTRGene002167	e982d51c28abe3ffb4a3338be4d8c5f8	315	CDD	cd16634	mRING-HC-C3HC3D_Nrdp1	15	57	1.99865e-22	T	01-09-2023	-	-
ZHTRGene002167	e982d51c28abe3ffb4a3338be4d8c5f8	315	SUPERFAMILY	SSF160088	NRDP1 C-terminal domain-like	193	315	2.75e-59	T	01-09-2023	IPR037255	NRDP1, C-terminal	-
ZHTRGene002167	e982d51c28abe3ffb4a3338be4d8c5f8	315	SUPERFAMILY	SSF49599	TRAF domain-like	79	149	4.38e-11	T	01-09-2023	-	-
ZHTRGene002167	e982d51c28abe3ffb4a3338be4d8c5f8	315	SUPERFAMILY	SSF57850	RING/U-box	4	89	1.94e-23	T	01-09-2023	-	-
ZHTRGene002167	e982d51c28abe3ffb4a3338be4d8c5f8	315	SMART	SM00184	ring_2	18	56	3.3e-05	T	01-09-2023	IPR001841	Zinc finger, RING-type	-
ZHTRGene002167	e982d51c28abe3ffb4a3338be4d8c5f8	315	Pfam	PF13923	Zinc finger, C3HC4 type (RING finger)	18	55	4.8e-10	T	01-09-2023	-	-
ZHTRGene002167	e982d51c28abe3ffb4a3338be4d8c5f8	315	Pfam	PF08941	USP8 interacting	137	315	1.8e-90	T	01-09-2023	IPR015036	E3 ubiquitin-protein ligase NRDP1	GO:0016567|GO:0061630
ZHTRGene002167	e982d51c28abe3ffb4a3338be4d8c5f8	315	SMART	SM00504	Ubox_2	15	79	1.8e-05	T	01-09-2023	IPR003613	U-box domain	GO:0004842|GO:0016567
ZHTRGene007463	c479379c492826b0757b4248fb5cd36b	929	Pfam	PF04547	Calcium-activated chloride channel	281	859	2.1e-151	T	01-09-2023	IPR007632	Anoctamin	-
ZHTRGene007463	c479379c492826b0757b4248fb5cd36b	929	Pfam	PF16178	Dimerisation domain of Ca+-activated chloride-channel, anoctamin	58	278	1e-57	T	01-09-2023	IPR032394	Anoctamin, dimerisation domain	GO:0046983
ZHTRGene013995	ca433b7de705fc6451848600dedd3af8	196	SUPERFAMILY	SSF140996	Hermes dimerisation domain	111	175	5.1e-15	T	01-09-2023	-	-
ZHTRGene013995	ca433b7de705fc6451848600dedd3af8	196	Pfam	PF02892	BED zinc finger	9	51	4.2e-10	T	01-09-2023	IPR003656	Zinc finger, BED-type	GO:0003677
ZHTRGene013995	ca433b7de705fc6451848600dedd3af8	196	SUPERFAMILY	SSF57667	beta-beta-alpha zinc fingers	8	58	2.14e-09	T	01-09-2023	IPR036236	Zinc finger C2H2 superfamily	-
ZHTRGene013995	ca433b7de705fc6451848600dedd3af8	196	SMART	SM00614	bed5	5	53	0.0021	T	01-09-2023	-	-
ZHTRGene012167	542d99b789748e56e3e502989df43523	461	Pfam	PF01266	FAD dependent oxidoreductase	53	451	2e-66	T	01-09-2023	IPR006076	FAD dependent oxidoreductase	GO:0016491
ZHTRGene012167	542d99b789748e56e3e502989df43523	461	SUPERFAMILY	SSF51905	FAD/NAD(P)-binding domain	52	337	4.01e-39	T	01-09-2023	IPR036188	FAD/NAD(P)-binding domain superfamily	-
ZHTRGene009803	7f42556d0ccc75af1131356273e6de18	396	SUPERFAMILY	SSF52518	Thiamin diphosphate-binding fold (THDP-binding)	46	376	3.44e-100	T	01-09-2023	IPR029061	Thiamin diphosphate-binding fold	-
ZHTRGene009803	7f42556d0ccc75af1131356273e6de18	396	NCBIfam	TIGR03182	pyruvate dehydrogenase (acetyl-transferring) E1 component subunit alpha	57	367	1.8e-129	T	01-09-2023	IPR017597	Pyruvate dehydrogenase (acetyl-transferring) E1 component, alpha subunit, subgroup y	GO:0004739|GO:0006086|GO:0043231
ZHTRGene009803	7f42556d0ccc75af1131356273e6de18	396	CDD	cd02000	TPP_E1_PDC_ADC_BCADC	62	351	6.79892e-144	T	01-09-2023	-	-
ZHTRGene009803	7f42556d0ccc75af1131356273e6de18	396	Pfam	PF00676	Dehydrogenase E1 component	65	358	2.1e-112	T	01-09-2023	IPR001017	Dehydrogenase, E1 component	GO:0016624
ZHTRGene007809	55b18f9b5d5fbbfc46ff2e3fe88d8c96	493	Pfam	PF00083	Sugar (and other) transporter	47	462	4.5e-64	T	01-09-2023	IPR005828	Major facilitator, sugar transporter-like	GO:0016020|GO:0022857|GO:0055085
ZHTRGene007809	55b18f9b5d5fbbfc46ff2e3fe88d8c96	493	SUPERFAMILY	SSF103473	MFS general substrate transporter	29	461	1.96e-52	T	01-09-2023	IPR036259	MFS transporter superfamily	-
ZHTRGene003675	ed6c3ff25bb417de492ed9e5c73f2cb2	150	SUPERFAMILY	SSF57667	beta-beta-alpha zinc fingers	47	102	1.15e-16	T	01-09-2023	IPR036236	Zinc finger C2H2 superfamily	-
ZHTRGene003675	ed6c3ff25bb417de492ed9e5c73f2cb2	150	SMART	SM00355	c2h2final6	38	60	0.00099	T	01-09-2023	IPR013087	Zinc finger C2H2-type	-
ZHTRGene003675	ed6c3ff25bb417de492ed9e5c73f2cb2	150	SMART	SM00355	c2h2final6	10	32	0.004	T	01-09-2023	IPR013087	Zinc finger C2H2-type	-
ZHTRGene003675	ed6c3ff25bb417de492ed9e5c73f2cb2	150	SMART	SM00355	c2h2final6	66	88	0.0026	T	01-09-2023	IPR013087	Zinc finger C2H2-type	-
ZHTRGene003675	ed6c3ff25bb417de492ed9e5c73f2cb2	150	SMART	SM00355	c2h2final6	93	115	0.0081	T	01-09-2023	IPR013087	Zinc finger C2H2-type	-
ZHTRGene003675	ed6c3ff25bb417de492ed9e5c73f2cb2	150	SMART	SM00355	c2h2final6	121	143	0.04	T	01-09-2023	IPR013087	Zinc finger C2H2-type	-
ZHTRGene003675	ed6c3ff25bb417de492ed9e5c73f2cb2	150	Pfam	PF00096	Zinc finger, C2H2 type	10	32	1.6e-06	T	01-09-2023	IPR013087	Zinc finger C2H2-type	-
ZHTRGene003675	ed6c3ff25bb417de492ed9e5c73f2cb2	150	Pfam	PF00096	Zinc finger, C2H2 type	38	60	2.1e-07	T	01-09-2023	IPR013087	Zinc finger C2H2-type	-
ZHTRGene003675	ed6c3ff25bb417de492ed9e5c73f2cb2	150	Pfam	PF00096	Zinc finger, C2H2 type	94	115	2.9e-06	T	01-09-2023	IPR013087	Zinc finger C2H2-type	-
ZHTRGene003675	ed6c3ff25bb417de492ed9e5c73f2cb2	150	Pfam	PF00096	Zinc finger, C2H2 type	121	143	0.00046	T	01-09-2023	IPR013087	Zinc finger C2H2-type	-
ZHTRGene003675	ed6c3ff25bb417de492ed9e5c73f2cb2	150	Pfam	PF00096	Zinc finger, C2H2 type	66	88	2.5e-05	T	01-09-2023	IPR013087	Zinc finger C2H2-type	-
ZHTRGene003675	ed6c3ff25bb417de492ed9e5c73f2cb2	150	SUPERFAMILY	SSF57667	beta-beta-alpha zinc fingers	101	149	4.75e-16	T	01-09-2023	IPR036236	Zinc finger C2H2 superfamily	-
ZHTRGene003675	ed6c3ff25bb417de492ed9e5c73f2cb2	150	SUPERFAMILY	SSF57667	beta-beta-alpha zinc fingers	4	56	2.94e-19	T	01-09-2023	IPR036236	Zinc finger C2H2 superfamily	-
ZHTRGene005715	abca29c7c365026b313efeec0a88488b	379	CDD	cd14978	7tmA_FMRFamide_R-like	38	320	7.72435e-46	T	01-09-2023	-	-
ZHTRGene005715	abca29c7c365026b313efeec0a88488b	379	SUPERFAMILY	SSF81321	Family A G protein-coupled receptor-like	33	344	4.03e-44	T	01-09-2023	-	-
ZHTRGene005715	abca29c7c365026b313efeec0a88488b	379	Pfam	PF00001	7 transmembrane receptor (rhodopsin family)	51	309	4.4e-21	T	01-09-2023	IPR000276	G protein-coupled receptor, rhodopsin-like	GO:0004930|GO:0007186|GO:0016020
ZHTRGene012249	c55c51646e50fb37231e5caa523526e0	804	Pfam	PF03635	Vacuolar protein sorting-associated protein 35	17	760	5.6e-287	T	01-09-2023	IPR005378	Vacuolar protein sorting-associated protein 35	GO:0015031|GO:0030906|GO:0042147
ZHTRGene010957	1bc934a66c6ae9aad18759937b76098e	335	Pfam	PF00056	lactate/malate dehydrogenase, NAD binding domain	7	154	1.4e-35	T	01-09-2023	IPR001236	Lactate/malate dehydrogenase, N-terminal	GO:0016491
ZHTRGene010957	1bc934a66c6ae9aad18759937b76098e	335	Pfam	PF02866	lactate/malate dehydrogenase, alpha/beta C-terminal domain	158	330	1.7e-35	T	01-09-2023	IPR022383	Lactate/malate dehydrogenase, C-terminal	GO:0016616
ZHTRGene010957	1bc934a66c6ae9aad18759937b76098e	335	SUPERFAMILY	SSF51735	NAD(P)-binding Rossmann-fold domains	5	157	1.37e-44	T	01-09-2023	IPR036291	NAD(P)-binding domain superfamily	-
ZHTRGene010957	1bc934a66c6ae9aad18759937b76098e	335	NCBIfam	TIGR01759	malate dehydrogenase	5	329	9.4e-150	T	01-09-2023	IPR010945	Malate dehydrogenase, type 2	GO:0006108|GO:0016615
ZHTRGene010957	1bc934a66c6ae9aad18759937b76098e	335	CDD	cd01336	MDH_cytoplasmic_cytosolic	5	330	0	T	01-09-2023	IPR011274	Malate dehydrogenase, NAD-dependent, cytosolic	GO:0006108|GO:0030060
ZHTRGene010957	1bc934a66c6ae9aad18759937b76098e	335	NCBIfam	TIGR01758	malate dehydrogenase, NAD-dependent	8	331	1.4e-160	T	01-09-2023	IPR011274	Malate dehydrogenase, NAD-dependent, cytosolic	GO:0006108|GO:0030060
ZHTRGene010957	1bc934a66c6ae9aad18759937b76098e	335	SUPERFAMILY	SSF56327	LDH C-terminal domain-like	158	333	2.93e-59	T	01-09-2023	IPR015955	Lactate dehydrogenase/glycoside hydrolase, family 4, C-terminal	GO:0003824|GO:0016616
ZHTRGene000999	9868b51851548c67d6f295c2fa6667fd	327	SUPERFAMILY	SSF50978	WD40 repeat-like	11	297	1.28e-48	T	01-09-2023	IPR036322	WD40-repeat-containing domain superfamily	GO:0005515
ZHTRGene000999	9868b51851548c67d6f295c2fa6667fd	327	SMART	SM00320	WD40_4	47	84	1.2	T	01-09-2023	IPR001680	WD40 repeat	GO:0005515
ZHTRGene000999	9868b51851548c67d6f295c2fa6667fd	327	SMART	SM00320	WD40_4	221	263	0.013	T	01-09-2023	IPR001680	WD40 repeat	GO:0005515
ZHTRGene000999	9868b51851548c67d6f295c2fa6667fd	327	SMART	SM00320	WD40_4	128	164	9.3	T	01-09-2023	IPR001680	WD40 repeat	GO:0005515
ZHTRGene000999	9868b51851548c67d6f295c2fa6667fd	327	SMART	SM00320	WD40_4	86	125	0.0004	T	01-09-2023	IPR001680	WD40 repeat	GO:0005515
ZHTRGene000999	9868b51851548c67d6f295c2fa6667fd	327	SMART	SM00320	WD40_4	266	301	33	T	01-09-2023	IPR001680	WD40 repeat	GO:0005515
ZHTRGene000999	9868b51851548c67d6f295c2fa6667fd	327	SMART	SM00320	WD40_4	3	44	0.0057	T	01-09-2023	IPR001680	WD40 repeat	GO:0005515
ZHTRGene000999	9868b51851548c67d6f295c2fa6667fd	327	Pfam	PF00400	WD domain, G-beta repeat	223	263	0.0038	T	01-09-2023	IPR001680	WD40 repeat	GO:0005515
ZHTRGene000999	9868b51851548c67d6f295c2fa6667fd	327	Pfam	PF00400	WD domain, G-beta repeat	92	125	0.0012	T	01-09-2023	IPR001680	WD40 repeat	GO:0005515
ZHTRGene000999	9868b51851548c67d6f295c2fa6667fd	327	Pfam	PF00400	WD domain, G-beta repeat	17	44	0.063	T	01-09-2023	IPR001680	WD40 repeat	GO:0005515
ZHTRGene008074	c85d47bd82084828c8ceb523cd5879f3	922	Pfam	PF19533	Rab3 GTPase-activating protein catalytic subunit C-terminal	732	921	9.5e-25	T	01-09-2023	IPR045698	Rab3GAP catalytic subunit, C-terminal	-
ZHTRGene008074	c85d47bd82084828c8ceb523cd5879f3	922	Pfam	PF13890	Rab3 GTPase-activating protein catalytic subunit	568	720	9.1e-59	T	01-09-2023	IPR026147	Rab3GAP catalytic subunit, conserved domain	-
ZHTRGene006749	9f2cb1dbdc2a8d68ed24846af3d0a08b	780	Pfam	PF00566	Rab-GTPase-TBC domain	566	736	2.7e-32	T	01-09-2023	IPR000195	Rab-GAP-TBC domain	-
ZHTRGene006749	9f2cb1dbdc2a8d68ed24846af3d0a08b	780	SMART	SM00164	tbc_4	516	740	2.1e-33	T	01-09-2023	IPR000195	Rab-GAP-TBC domain	-
ZHTRGene006749	9f2cb1dbdc2a8d68ed24846af3d0a08b	780	Pfam	PF12068	Rab-binding domain (RBD)	43	121	3.3e-22	T	01-09-2023	IPR021935	Small G protein signalling modulator 1/2, Rab-binding domain	-
ZHTRGene006749	9f2cb1dbdc2a8d68ed24846af3d0a08b	780	SUPERFAMILY	SSF47923	Ypt/Rab-GAP domain of gyp1p	650	771	2.62e-26	T	01-09-2023	IPR035969	Rab-GAP-TBC domain superfamily	-
ZHTRGene006749	9f2cb1dbdc2a8d68ed24846af3d0a08b	780	SUPERFAMILY	SSF47923	Ypt/Rab-GAP domain of gyp1p	271	673	1.28e-42	T	01-09-2023	IPR035969	Rab-GAP-TBC domain superfamily	-
ZHTRGene000402	b0b5e91a16eb29724130a14fe6b13278	526	SUPERFAMILY	SSF53474	alpha/beta-Hydrolases	107	499	4.48e-19	T	01-09-2023	IPR029058	Alpha/Beta hydrolase fold	-
ZHTRGene000402	b0b5e91a16eb29724130a14fe6b13278	526	Pfam	PF05577	Serine carboxypeptidase S28	95	516	2.1e-134	T	01-09-2023	IPR008758	Peptidase S28	GO:0006508|GO:0008236
ZHTRGene001363	a18aa17091e99e7603776d6dd09332aa	259	SUPERFAMILY	SSF48179	6-phosphogluconate dehydrogenase C-terminal domain-like	150	256	9.52e-36	T	01-09-2023	IPR008927	6-phosphogluconate dehydrogenase-like, C-terminal domain superfamily	-
ZHTRGene001363	a18aa17091e99e7603776d6dd09332aa	259	NCBIfam	TIGR00112	pyrroline-5-carboxylate reductase	1	252	2.4e-77	T	01-09-2023	IPR000304	Pyrroline-5-carboxylate reductase	GO:0004735|GO:0006561
ZHTRGene001363	a18aa17091e99e7603776d6dd09332aa	259	SUPERFAMILY	SSF51735	NAD(P)-binding Rossmann-fold domains	1	147	2.7e-26	T	01-09-2023	IPR036291	NAD(P)-binding domain superfamily	-
ZHTRGene001363	a18aa17091e99e7603776d6dd09332aa	259	Pfam	PF14748	Pyrroline-5-carboxylate reductase dimerisation	151	252	1.5e-36	T	01-09-2023	IPR029036	Pyrroline-5-carboxylate reductase, dimerisation domain	-
ZHTRGene001363	a18aa17091e99e7603776d6dd09332aa	259	Pfam	PF03807	NADP oxidoreductase coenzyme F420-dependent	1	87	2.5e-12	T	01-09-2023	IPR028939	Pyrroline-5-carboxylate reductase, catalytic, N-terminal	-
ZHTRGene013352	b973be3c534f2c80d7e7bb038c43bb3a	200	SUPERFAMILY	SSF56112	Protein kinase-like (PK-like)	56	154	4.76e-06	T	01-09-2023	IPR011009	Protein kinase-like domain superfamily	-
ZHTRGene013352	b973be3c534f2c80d7e7bb038c43bb3a	200	Pfam	PF02958	Ecdysteroid kinase-like family	52	187	3.1e-20	T	01-09-2023	IPR004119	Ecdysteroid kinase-like	-
ZHTRGene014666	7f4484e5c7a98ada54e6532047b55ef6	411	Pfam	PF00079	Serpin (serine protease inhibitor)	218	407	2.9e-29	T	01-09-2023	IPR023796	Serpin domain	-
ZHTRGene014666	7f4484e5c7a98ada54e6532047b55ef6	411	Pfam	PF00079	Serpin (serine protease inhibitor)	55	165	8.6e-14	T	01-09-2023	IPR023796	Serpin domain	-
ZHTRGene014666	7f4484e5c7a98ada54e6532047b55ef6	411	SMART	SM00093	serpin2	58	407	2e-10	T	01-09-2023	IPR023796	Serpin domain	-
ZHTRGene014666	7f4484e5c7a98ada54e6532047b55ef6	411	SUPERFAMILY	SSF56574	Serpins	32	407	8.9e-50	T	01-09-2023	IPR036186	Serpin superfamily	-
ZHTRGene014666	7f4484e5c7a98ada54e6532047b55ef6	411	CDD	cd00172	serpin	59	403	4.10376e-52	T	01-09-2023	-	-
ZHTRGene013936	71d2c09f90fa4046c014377fe8030a3f	188	Pfam	PF13565	Homeodomain-like domain	42	96	9.4e-09	T	01-09-2023	-	-
ZHTRGene012160	4d9e197fe8bd05bccb377e973ff523e1	522	Pfam	PF04083	Partial alpha/beta-hydrolase lipase region	160	213	1.2e-14	T	01-09-2023	IPR006693	Partial AB-hydrolase lipase domain	GO:0006629
ZHTRGene012160	4d9e197fe8bd05bccb377e973ff523e1	522	SUPERFAMILY	SSF53474	alpha/beta-Hydrolases	152	517	3.93e-57	T	01-09-2023	IPR029058	Alpha/Beta hydrolase fold	-
ZHTRGene008551	8124ffcfec76dd7338c2b3c6c6099e37	905	Pfam	PF00620	RhoGAP domain	536	687	3e-34	T	01-09-2023	IPR000198	Rho GTPase-activating protein domain	GO:0007165
ZHTRGene008551	8124ffcfec76dd7338c2b3c6c6099e37	905	SMART	SM00324	RhoGAP_3	533	715	4.6e-33	T	01-09-2023	IPR000198	Rho GTPase-activating protein domain	GO:0007165
ZHTRGene008551	8124ffcfec76dd7338c2b3c6c6099e37	905	SUPERFAMILY	SSF48350	GTPase activation domain, GAP	513	721	3.34e-39	T	01-09-2023	IPR008936	Rho GTPase activation protein	-
ZHTRGene013034	f14be0c7a5ffb2b7cc7dc92290ad3f76	601	SUPERFAMILY	SSF53850	Periplasmic binding protein-like II	197	517	5.74e-11	T	01-09-2023	-	-
ZHTRGene001871	4b15d41de5571089ea6ea6da33b8f9ae	519	SUPERFAMILY	SSF52058	L domain-like	70	332	4.76e-39	T	01-09-2023	-	-
ZHTRGene001871	4b15d41de5571089ea6ea6da33b8f9ae	519	Pfam	PF13516	Leucine Rich repeat	219	233	0.16	T	01-09-2023	IPR001611	Leucine-rich repeat	GO:0005515
ZHTRGene001871	4b15d41de5571089ea6ea6da33b8f9ae	519	SMART	SM00369	LRR_typ_2	100	124	4.8	T	01-09-2023	IPR003591	Leucine-rich repeat, typical subtype	-
ZHTRGene001871	4b15d41de5571089ea6ea6da33b8f9ae	519	SMART	SM00369	LRR_typ_2	266	289	190	T	01-09-2023	IPR003591	Leucine-rich repeat, typical subtype	-
ZHTRGene001871	4b15d41de5571089ea6ea6da33b8f9ae	519	SMART	SM00369	LRR_typ_2	290	310	6.9	T	01-09-2023	IPR003591	Leucine-rich repeat, typical subtype	-
ZHTRGene001871	4b15d41de5571089ea6ea6da33b8f9ae	519	SMART	SM00369	LRR_typ_2	172	195	4.8	T	01-09-2023	IPR003591	Leucine-rich repeat, typical subtype	-
ZHTRGene001871	4b15d41de5571089ea6ea6da33b8f9ae	519	SMART	SM00369	LRR_typ_2	77	99	110	T	01-09-2023	IPR003591	Leucine-rich repeat, typical subtype	-
ZHTRGene001871	4b15d41de5571089ea6ea6da33b8f9ae	519	Pfam	PF13855	Leucine rich repeat	78	138	5.4e-13	T	01-09-2023	IPR001611	Leucine-rich repeat	GO:0005515
ZHTRGene001871	4b15d41de5571089ea6ea6da33b8f9ae	519	Pfam	PF13855	Leucine rich repeat	158	209	7.1e-08	T	01-09-2023	IPR001611	Leucine-rich repeat	GO:0005515
ZHTRGene001871	4b15d41de5571089ea6ea6da33b8f9ae	519	Pfam	PF13855	Leucine rich repeat	245	303	1.1e-10	T	01-09-2023	IPR001611	Leucine-rich repeat	GO:0005515
ZHTRGene006371	590f011c57f3ebdca27c896e1beaf17b	160	Pfam	PF00782	Dual specificity phosphatase, catalytic domain	31	146	3.2e-12	T	01-09-2023	IPR000340	Dual specificity phosphatase, catalytic domain	GO:0008138|GO:0016311
ZHTRGene006371	590f011c57f3ebdca27c896e1beaf17b	160	SUPERFAMILY	SSF52799	(Phosphotyrosine protein) phosphatases II	10	152	4.08e-34	T	01-09-2023	IPR029021	Protein-tyrosine phosphatase-like	-
ZHTRGene006371	590f011c57f3ebdca27c896e1beaf17b	160	SMART	SM00404	ptp_7	57	149	0.00021	T	01-09-2023	IPR003595	Protein-tyrosine phosphatase, catalytic	-
ZHTRGene002365	d49a9f986e49f4a73e6e797143f297a0	496	SUPERFAMILY	SSF46785	Winged helix DNA-binding domain	358	437	8.16e-12	T	01-09-2023	IPR036390	Winged helix DNA-binding domain superfamily	-
ZHTRGene002365	d49a9f986e49f4a73e6e797143f297a0	496	Pfam	PF01399	PCI domain	327	430	1.9e-17	T	01-09-2023	IPR000717	Proteasome component (PCI) domain	-
ZHTRGene002365	d49a9f986e49f4a73e6e797143f297a0	496	SMART	SM00088	motif in proteasome subunits, Int-6, Nip-1 and TRIP-15	363	446	2.1e-18	T	01-09-2023	IPR000717	Proteasome component (PCI) domain	-
ZHTRGene002365	d49a9f986e49f4a73e6e797143f297a0	496	Pfam	PF10602	26S proteasome subunit RPN7	134	311	3e-61	T	01-09-2023	IPR045135	26S proteasome regulatory subunit Rpn7, N-terminal	-
ZHTRGene005609	d8436a1a27b3a8d4b8528279a7a696e7	328	SMART	SM00516	sec14_4	113	272	7.5e-15	T	01-09-2023	IPR001251	CRAL-TRIO lipid binding domain	-
ZHTRGene005609	d8436a1a27b3a8d4b8528279a7a696e7	328	Pfam	PF00650	CRAL/TRIO domain	120	269	3.2e-27	T	01-09-2023	IPR001251	CRAL-TRIO lipid binding domain	-
ZHTRGene005609	d8436a1a27b3a8d4b8528279a7a696e7	328	SUPERFAMILY	SSF46938	CRAL/TRIO N-terminal domain	34	109	8.5e-19	T	01-09-2023	IPR036273	CRAL/TRIO, N-terminal domain superfamily	-
ZHTRGene005609	d8436a1a27b3a8d4b8528279a7a696e7	328	SMART	SM01100	CRAL_TRIO_N_2	68	93	0.0001	T	01-09-2023	IPR011074	CRAL/TRIO, N-terminal domain	-
ZHTRGene005609	d8436a1a27b3a8d4b8528279a7a696e7	328	SUPERFAMILY	SSF52087	CRAL/TRIO domain	115	296	5.49e-46	T	01-09-2023	IPR036865	CRAL-TRIO lipid binding domain superfamily	-
ZHTRGene005609	d8436a1a27b3a8d4b8528279a7a696e7	328	CDD	cd00170	SEC14	115	269	4.91458e-33	T	01-09-2023	IPR001251	CRAL-TRIO lipid binding domain	-
ZHTRGene001957	af17853f6c036e5986961df29415ecf5	316	SUPERFAMILY	SSF51735	NAD(P)-binding Rossmann-fold domains	6	313	1.51e-79	T	01-09-2023	IPR036291	NAD(P)-binding domain superfamily	-
ZHTRGene001957	af17853f6c036e5986961df29415ecf5	316	Pfam	PF02423	Ornithine cyclodeaminase/mu-crystallin family	10	312	1e-73	T	01-09-2023	IPR003462	Ornithine cyclodeaminase/mu-crystallin	-
ZHTRGene002286	69508ba08877c763ebf08840aa4f9421	1138	SUPERFAMILY	SSF48371	ARM repeat	446	1004	2.99e-25	T	01-09-2023	IPR016024	Armadillo-type fold	-
ZHTRGene001969	f0f91489fb24aed82710b1f9cb544f12	447	CDD	cd02187	beta_tubulin	2	426	0	T	01-09-2023	-	-
ZHTRGene001969	f0f91489fb24aed82710b1f9cb544f12	447	Pfam	PF03953	Tubulin C-terminal domain	261	382	3.2e-42	T	01-09-2023	IPR018316	Tubulin/FtsZ, 2-layer sandwich domain	-
ZHTRGene001969	f0f91489fb24aed82710b1f9cb544f12	447	SUPERFAMILY	SSF52490	Tubulin nucleotide-binding domain-like	1	243	1.23e-100	T	01-09-2023	IPR036525	Tubulin/FtsZ, GTPase domain superfamily	-
ZHTRGene001969	f0f91489fb24aed82710b1f9cb544f12	447	Pfam	PF00091	Tubulin/FtsZ family, GTPase domain	3	211	2.8e-68	T	01-09-2023	IPR003008	Tubulin/FtsZ, GTPase domain	GO:0005525
ZHTRGene001969	f0f91489fb24aed82710b1f9cb544f12	447	SMART	SM00864	Tubulin_4	47	244	1.4e-67	T	01-09-2023	IPR003008	Tubulin/FtsZ, GTPase domain	GO:0005525
ZHTRGene001969	f0f91489fb24aed82710b1f9cb544f12	447	SUPERFAMILY	SSF55307	Tubulin C-terminal domain-like	244	429	2.04e-84	T	01-09-2023	IPR008280	Tubulin/FtsZ, C-terminal	-
ZHTRGene001969	f0f91489fb24aed82710b1f9cb544f12	447	SMART	SM00865	Tubulin_C_4	246	383	1.4e-50	T	01-09-2023	IPR018316	Tubulin/FtsZ, 2-layer sandwich domain	-
ZHTRGene006010	a2f920cd582d4b6784d16708e10ee502	196	Pfam	PF00298	Ribosomal protein L11, RNA binding domain	88	157	1.4e-21	T	01-09-2023	IPR020783	Ribosomal protein L11, C-terminal	GO:0003735|GO:0005840|GO:0006412
ZHTRGene006010	a2f920cd582d4b6784d16708e10ee502	196	SUPERFAMILY	SSF54747	Ribosomal L11/L12e N-terminal domain	22	87	3.01e-24	T	01-09-2023	IPR036796	Ribosomal protein L11/L12, N-terminal domain superfamily	-
ZHTRGene006010	a2f920cd582d4b6784d16708e10ee502	196	Pfam	PF03946	Ribosomal protein L11, N-terminal domain	24	82	6.5e-25	T	01-09-2023	IPR020784	Ribosomal protein L11, N-terminal	-
ZHTRGene006010	a2f920cd582d4b6784d16708e10ee502	196	CDD	cd00349	Ribosomal_L11	24	157	4.43662e-58	T	01-09-2023	IPR000911	Ribosomal protein L11/L12	GO:0003735|GO:0005840|GO:0006412
ZHTRGene006010	a2f920cd582d4b6784d16708e10ee502	196	SMART	SM00649	rl11c	24	158	2.3e-61	T	01-09-2023	IPR000911	Ribosomal protein L11/L12	GO:0003735|GO:0005840|GO:0006412
ZHTRGene006010	a2f920cd582d4b6784d16708e10ee502	196	NCBIfam	TIGR01632	50S ribosomal protein L11	23	159	1.2e-43	T	01-09-2023	IPR006519	Ribosomal protein L11, bacterial-type	GO:0003735|GO:0005840|GO:0006412
ZHTRGene006010	a2f920cd582d4b6784d16708e10ee502	196	SUPERFAMILY	SSF46906	Ribosomal protein L11, C-terminal domain	84	157	1.11e-16	T	01-09-2023	IPR036769	Ribosomal protein L11, C-terminal domain superfamily	-
ZHTRGene014670	2d7651a095288c6a56efb576a838ea92	749	Pfam	PF07714	Protein tyrosine and serine/threonine kinase	460	717	9.7e-56	T	01-09-2023	IPR001245	Serine-threonine/tyrosine-protein kinase, catalytic domain	GO:0004672|GO:0006468
ZHTRGene014670	2d7651a095288c6a56efb576a838ea92	749	CDD	cd00063	FN3	118	213	1.02205e-10	T	01-09-2023	IPR003961	Fibronectin type III	GO:0005515
ZHTRGene014670	2d7651a095288c6a56efb576a838ea92	749	SUPERFAMILY	SSF49265	Fibronectin type III	118	261	4.51e-17	T	01-09-2023	IPR036116	Fibronectin type III superfamily	GO:0005515
ZHTRGene014670	2d7651a095288c6a56efb576a838ea92	749	SMART	SM00321	SLG_2	24	113	1.3e-12	T	01-09-2023	IPR002889	Carbohydrate-binding WSC	-
ZHTRGene014670	2d7651a095288c6a56efb576a838ea92	749	Pfam	PF00041	Fibronectin type III domain	119	199	6.5e-09	T	01-09-2023	IPR003961	Fibronectin type III	GO:0005515
ZHTRGene014670	2d7651a095288c6a56efb576a838ea92	749	CDD	cd00192	PTKc	460	718	7.30015e-78	T	01-09-2023	-	-
ZHTRGene014670	2d7651a095288c6a56efb576a838ea92	749	Pfam	PF01822	WSC domain	28	103	9.3e-13	T	01-09-2023	IPR002889	Carbohydrate-binding WSC	-
ZHTRGene014670	2d7651a095288c6a56efb576a838ea92	749	SMART	SM00060	FN3_2	117	203	1.8e-06	T	01-09-2023	IPR003961	Fibronectin type III	GO:0005515
ZHTRGene014670	2d7651a095288c6a56efb576a838ea92	749	SUPERFAMILY	SSF56112	Protein kinase-like (PK-like)	460	727	1.13e-54	T	01-09-2023	IPR011009	Protein kinase-like domain superfamily	-
ZHTRGene016263	436e262c436ab9abce1baea7c6eca375	264	SUPERFAMILY	SSF63877	Methuselah ectodomain	49	149	6.02e-08	T	01-09-2023	IPR036272	Methuselah, N-terminal domain superfamily	GO:0004930
ZHTRGene001664	09cb76d17956cfc57ddf2a779fe74423	314	Pfam	PF00153	Mitochondrial carrier protein	102	201	9.2e-19	T	01-09-2023	IPR018108	Mitochondrial substrate/solute carrier	-
ZHTRGene001664	09cb76d17956cfc57ddf2a779fe74423	314	Pfam	PF00153	Mitochondrial carrier protein	209	297	9e-16	T	01-09-2023	IPR018108	Mitochondrial substrate/solute carrier	-
ZHTRGene001664	09cb76d17956cfc57ddf2a779fe74423	314	Pfam	PF00153	Mitochondrial carrier protein	11	95	1.2e-12	T	01-09-2023	IPR018108	Mitochondrial substrate/solute carrier	-
ZHTRGene001664	09cb76d17956cfc57ddf2a779fe74423	314	SUPERFAMILY	SSF103506	Mitochondrial carrier	11	293	6.02e-61	T	01-09-2023	IPR023395	Mitochondrial carrier domain superfamily	-
ZHTRGene008403	679a743aab5b11f219d19af4a18b6db4	1096	Pfam	PF16014	Histone deacetylase complex subunit SAP130 C-terminus	890	1079	6.3e-37	T	01-09-2023	IPR031963	Histone deacetylase complex subunit SAP130, C-terminal domain	-
ZHTRGene001238	99468f4cdf358da5c0295a56d779181d	137	SUPERFAMILY	SSF63707	Ganglioside M2 (gm2) activator	54	131	2.48e-05	T	01-09-2023	IPR036846	GM2-AP, lipid-recognition domain superfamily	-
ZHTRGene010330	0662d47c117374bc5d7ad2d37bcd67f8	358	SMART	SM00240	FHA_2	39	92	3.8e-10	T	01-09-2023	IPR000253	Forkhead-associated (FHA) domain	GO:0005515
ZHTRGene010330	0662d47c117374bc5d7ad2d37bcd67f8	358	Pfam	PF00498	FHA domain	40	109	4.8e-15	T	01-09-2023	IPR000253	Forkhead-associated (FHA) domain	GO:0005515
ZHTRGene010330	0662d47c117374bc5d7ad2d37bcd67f8	358	SUPERFAMILY	SSF49879	SMAD/FHA domain	4	123	8.23e-25	T	01-09-2023	IPR008984	SMAD/FHA domain superfamily	GO:0005515
ZHTRGene010330	0662d47c117374bc5d7ad2d37bcd67f8	358	CDD	cd22674	FHA_PPP1R8	12	119	9.13495e-75	T	01-09-2023	-	-
ZHTRGene007220	dcf78717307d3919d66ed07c7e24f69a	1048	SUPERFAMILY	SSF53474	alpha/beta-Hydrolases	308	471	6.24e-12	T	01-09-2023	IPR029058	Alpha/Beta hydrolase fold	-
ZHTRGene007220	dcf78717307d3919d66ed07c7e24f69a	1048	Pfam	PF20408	Alpha/beta hydrolase domain	364	485	7e-08	T	01-09-2023	IPR046879	KANL3/Tex30, alpha/beta hydrolase-like domain	-
ZHTRGene013131	5b4056bb87675e2e71f8f808a56b2595	495	CDD	cd22288	CWC27_CTD	390	451	7.20787e-15	T	01-09-2023	-	-
ZHTRGene013131	5b4056bb87675e2e71f8f808a56b2595	495	SUPERFAMILY	SSF50891	Cyclophilin-like	14	179	5.26e-56	T	01-09-2023	IPR029000	Cyclophilin-like domain superfamily	-
ZHTRGene013131	5b4056bb87675e2e71f8f808a56b2595	495	Pfam	PF00160	Cyclophilin type peptidyl-prolyl cis-trans isomerase/CLD	16	164	7.5e-42	T	01-09-2023	IPR002130	Cyclophilin-type peptidyl-prolyl cis-trans isomerase domain	GO:0000413|GO:0003755
ZHTRGene013131	5b4056bb87675e2e71f8f808a56b2595	495	CDD	cd01925	cyclophilin_CeCYP16-like	8	177	5.47067e-103	T	01-09-2023	-	-
ZHTRGene003225	6601d3e715161f16ec96808419bd3154	631	SMART	SM00487	ultradead3	209	427	7.5e-50	T	01-09-2023	IPR014001	Helicase superfamily 1/2, ATP-binding domain	-
ZHTRGene003225	6601d3e715161f16ec96808419bd3154	631	SMART	SM00343	c2hcfinal6	590	606	0.0092	T	01-09-2023	IPR001878	Zinc finger, CCHC-type	GO:0003676|GO:0008270
ZHTRGene003225	6601d3e715161f16ec96808419bd3154	631	Pfam	PF00271	Helicase conserved C-terminal domain	429	536	5e-29	T	01-09-2023	IPR001650	Helicase, C-terminal	-
ZHTRGene003225	6601d3e715161f16ec96808419bd3154	631	SUPERFAMILY	SSF57756	Retrovirus zinc finger-like domains	587	613	4.97e-05	T	01-09-2023	IPR036875	Zinc finger, CCHC-type superfamily	GO:0003676|GO:0008270
ZHTRGene003225	6601d3e715161f16ec96808419bd3154	631	CDD	cd17951	DEADc_DDX41	201	406	1.21798e-146	T	01-09-2023	IPR044113	DDX41, DEAD-box helicase domain	GO:0000398|GO:0003724|GO:0005524
ZHTRGene003225	6601d3e715161f16ec96808419bd3154	631	SMART	SM00490	helicmild6	455	536	1.5e-31	T	01-09-2023	IPR001650	Helicase, C-terminal	-
ZHTRGene003225	6601d3e715161f16ec96808419bd3154	631	SUPERFAMILY	SSF52540	P-loop containing nucleoside triphosphate hydrolases	347	579	6.23e-52	T	01-09-2023	IPR027417	P-loop containing nucleoside triphosphate hydrolase	-
ZHTRGene003225	6601d3e715161f16ec96808419bd3154	631	SUPERFAMILY	SSF52540	P-loop containing nucleoside triphosphate hydrolases	173	408	1.89e-65	T	01-09-2023	IPR027417	P-loop containing nucleoside triphosphate hydrolase	-
ZHTRGene003225	6601d3e715161f16ec96808419bd3154	631	Pfam	PF00270	DEAD/DEAH box helicase	214	393	9.3e-43	T	01-09-2023	IPR011545	DEAD/DEAH box helicase domain	GO:0003676|GO:0005524
ZHTRGene003225	6601d3e715161f16ec96808419bd3154	631	CDD	cd18787	SF2_C_DEAD	417	545	2.80718e-55	T	01-09-2023	-	-
ZHTRGene014812	64c390b50a00583bbd8e4df86b8ae830	300	SMART	SM00033	ch_5	131	229	2.5e-11	T	01-09-2023	IPR001715	Calponin homology domain	GO:0005515
ZHTRGene014812	64c390b50a00583bbd8e4df86b8ae830	300	SUPERFAMILY	SSF47576	Calponin-homology domain, CH-domain	114	211	1.05e-29	T	01-09-2023	IPR036872	CH domain superfamily	-
ZHTRGene014812	64c390b50a00583bbd8e4df86b8ae830	300	Pfam	PF00307	Calponin homology (CH) domain	131	211	1.4e-13	T	01-09-2023	IPR001715	Calponin homology domain	GO:0005515
ZHTRGene010282	123d60b061d6462eb7d6a1d73924aa16	345	SUPERFAMILY	SSF48726	Immunoglobulin	112	201	5.94e-14	T	01-09-2023	IPR036179	Immunoglobulin-like domain superfamily	-
ZHTRGene010282	123d60b061d6462eb7d6a1d73924aa16	345	SMART	SM00406	igv1_8	231	298	0.26	T	01-09-2023	IPR013106	Immunoglobulin V-set domain	-
ZHTRGene010282	123d60b061d6462eb7d6a1d73924aa16	345	SMART	SM00406	igv1_8	120	192	0.05	T	01-09-2023	IPR013106	Immunoglobulin V-set domain	-
ZHTRGene010282	123d60b061d6462eb7d6a1d73924aa16	345	Pfam	PF00047	Immunoglobulin domain	228	299	5.6e-06	T	01-09-2023	IPR013151	Immunoglobulin	-
ZHTRGene010282	123d60b061d6462eb7d6a1d73924aa16	345	CDD	cd00096	Ig	232	296	0.000606454	T	01-09-2023	-	-
ZHTRGene010282	123d60b061d6462eb7d6a1d73924aa16	345	SMART	SM00409	IG_3c	110	207	2.5e-10	T	01-09-2023	IPR003599	Immunoglobulin subtype	-
ZHTRGene010282	123d60b061d6462eb7d6a1d73924aa16	345	SMART	SM00409	IG_3c	221	311	6.4e-06	T	01-09-2023	IPR003599	Immunoglobulin subtype	-
ZHTRGene010282	123d60b061d6462eb7d6a1d73924aa16	345	Pfam	PF07679	Immunoglobulin I-set domain	110	194	5.1e-11	T	01-09-2023	IPR013098	Immunoglobulin I-set	-
ZHTRGene010282	123d60b061d6462eb7d6a1d73924aa16	345	SUPERFAMILY	SSF48726	Immunoglobulin	222	309	1.18e-09	T	01-09-2023	IPR036179	Immunoglobulin-like domain superfamily	-
ZHTRGene010282	123d60b061d6462eb7d6a1d73924aa16	345	CDD	cd00099	IgV	113	203	1.04845e-08	T	01-09-2023	-	-
ZHTRGene010282	123d60b061d6462eb7d6a1d73924aa16	345	SMART	SM00408	igc2_5	227	303	0.02	T	01-09-2023	IPR003598	Immunoglobulin subtype 2	-
ZHTRGene010282	123d60b061d6462eb7d6a1d73924aa16	345	SMART	SM00408	igc2_5	116	197	5e-08	T	01-09-2023	IPR003598	Immunoglobulin subtype 2	-
ZHTRGene011712	6181c65f2694a9bc8bbbc85c3a770e9d	259	Pfam	PF03299	Transcription factor AP-2	24	217	3.3e-84	T	01-09-2023	IPR013854	Transcription factor AP-2, C-terminal	-
ZHTRGene010290	22159df8106616cb234a01da369fd08a	451	Pfam	PF03530	Calcium-activated SK potassium channel	7	81	4.5e-30	T	01-09-2023	IPR015449	Potassium channel, calcium-activated, SK	GO:0006813|GO:0016020|GO:0016286
ZHTRGene010290	22159df8106616cb234a01da369fd08a	451	SUPERFAMILY	SSF81324	Voltage-gated potassium channels	112	283	6.28e-26	T	01-09-2023	-	-
ZHTRGene010290	22159df8106616cb234a01da369fd08a	451	Pfam	PF02888	Calmodulin binding domain	258	332	2.5e-35	T	01-09-2023	IPR004178	Calmodulin-binding domain	GO:0005516|GO:0006813|GO:0015269|GO:0016020
ZHTRGene010290	22159df8106616cb234a01da369fd08a	451	SUPERFAMILY	SSF81327	Small-conductance potassium channel	241	332	3.01e-40	T	01-09-2023	IPR036122	SK, calmodulin-binding domain superfamily	GO:0005516|GO:0006813|GO:0015269|GO:0016020
ZHTRGene010290	22159df8106616cb234a01da369fd08a	451	SMART	SM01053	CaMBD_2	258	334	1.7e-48	T	01-09-2023	IPR004178	Calmodulin-binding domain	GO:0005516|GO:0006813|GO:0015269|GO:0016020
ZHTRGene010290	22159df8106616cb234a01da369fd08a	451	Pfam	PF07885	Ion channel	166	243	7.8e-13	T	01-09-2023	IPR013099	Potassium channel domain	-
ZHTRGene009365	937481f6a9c7d2355325cbef66254f77	233	SUPERFAMILY	SSF47459	HLH, helix-loop-helix DNA-binding domain	159	218	9.42e-19	T	01-09-2023	IPR036638	Helix-loop-helix DNA-binding domain superfamily	GO:0046983
ZHTRGene009365	937481f6a9c7d2355325cbef66254f77	233	SMART	SM00353	finulus	166	218	1.6e-15	T	01-09-2023	IPR011598	Myc-type, basic helix-loop-helix (bHLH) domain	GO:0046983
ZHTRGene009365	937481f6a9c7d2355325cbef66254f77	233	CDD	cd11430	bHLH_TS_ATOH1_like	161	216	1.14974e-32	T	01-09-2023	-	-
ZHTRGene009365	937481f6a9c7d2355325cbef66254f77	233	Pfam	PF00010	Helix-loop-helix DNA-binding domain	161	212	4.1e-17	T	01-09-2023	IPR011598	Myc-type, basic helix-loop-helix (bHLH) domain	GO:0046983
ZHTRGene015169	59aa0d6b67bd078248e901723d848e60	392	Pfam	PF01151	GNS1/SUR4 family	88	324	1.6e-60	T	01-09-2023	IPR002076	ELO family	GO:0009922|GO:0016020
ZHTRGene003562	291d982a63ef9e7037f9c0dabc1ec34f	407	SUPERFAMILY	SSF48403	Ankyrin repeat	33	261	8.38e-58	T	01-09-2023	IPR036770	Ankyrin repeat-containing domain superfamily	-
ZHTRGene003562	291d982a63ef9e7037f9c0dabc1ec34f	407	Pfam	PF13606	Ankyrin repeat	207	236	0.00066	T	01-09-2023	IPR002110	Ankyrin repeat	GO:0005515
ZHTRGene003562	291d982a63ef9e7037f9c0dabc1ec34f	407	SMART	SM00248	ANK_2a	106	135	0.00014	T	01-09-2023	IPR002110	Ankyrin repeat	GO:0005515
ZHTRGene003562	291d982a63ef9e7037f9c0dabc1ec34f	407	SMART	SM00248	ANK_2a	174	203	3.8e-06	T	01-09-2023	IPR002110	Ankyrin repeat	GO:0005515
ZHTRGene003562	291d982a63ef9e7037f9c0dabc1ec34f	407	SMART	SM00248	ANK_2a	207	236	5.3e-05	T	01-09-2023	IPR002110	Ankyrin repeat	GO:0005515
ZHTRGene003562	291d982a63ef9e7037f9c0dabc1ec34f	407	SMART	SM00248	ANK_2a	240	269	590	T	01-09-2023	IPR002110	Ankyrin repeat	GO:0005515
ZHTRGene003562	291d982a63ef9e7037f9c0dabc1ec34f	407	SMART	SM00248	ANK_2a	141	170	4.5e-06	T	01-09-2023	IPR002110	Ankyrin repeat	GO:0005515
ZHTRGene003562	291d982a63ef9e7037f9c0dabc1ec34f	407	SMART	SM00248	ANK_2a	73	102	0.13	T	01-09-2023	IPR002110	Ankyrin repeat	GO:0005515
ZHTRGene003562	291d982a63ef9e7037f9c0dabc1ec34f	407	Pfam	PF12796	Ankyrin repeats (3 copies)	56	136	3.3e-11	T	01-09-2023	IPR002110	Ankyrin repeat	GO:0005515
ZHTRGene003562	291d982a63ef9e7037f9c0dabc1ec34f	407	Pfam	PF12796	Ankyrin repeats (3 copies)	142	205	1.3e-14	T	01-09-2023	IPR002110	Ankyrin repeat	GO:0005515
ZHTRGene003562	291d982a63ef9e7037f9c0dabc1ec34f	407	Pfam	PF09372	PRANC domain	304	395	9e-06	T	01-09-2023	IPR018272	PRANC domain	-
ZHTRGene009963	b0b8602fa81f3d5c918870d6df10bf65	149	Pfam	PF02944	BESS motif	46	78	2.7e-10	T	01-09-2023	IPR004210	BESS motif	GO:0003677
ZHTRGene003030	1a22f1ea095f79b8b946e5b664fd2475	348	SUPERFAMILY	SSF48403	Ankyrin repeat	163	268	8.39e-33	T	01-09-2023	IPR036770	Ankyrin repeat-containing domain superfamily	-
ZHTRGene003030	1a22f1ea095f79b8b946e5b664fd2475	348	SMART	SM00248	ANK_2a	192	221	4.7e-07	T	01-09-2023	IPR002110	Ankyrin repeat	GO:0005515
ZHTRGene003030	1a22f1ea095f79b8b946e5b664fd2475	348	SMART	SM00248	ANK_2a	159	188	390	T	01-09-2023	IPR002110	Ankyrin repeat	GO:0005515
ZHTRGene003030	1a22f1ea095f79b8b946e5b664fd2475	348	SMART	SM00248	ANK_2a	225	254	0.00011	T	01-09-2023	IPR002110	Ankyrin repeat	GO:0005515
ZHTRGene003030	1a22f1ea095f79b8b946e5b664fd2475	348	Pfam	PF13857	Ankyrin repeats (many copies)	179	233	2.6e-13	T	01-09-2023	IPR002110	Ankyrin repeat	GO:0005515
ZHTRGene003467	39a490f04e9ad0334457c74853639d46	318	Pfam	PF14529	Endonuclease-reverse transcriptase	88	204	3.7e-18	T	01-09-2023	IPR005135	Endonuclease/exonuclease/phosphatase	GO:0003824
ZHTRGene003467	39a490f04e9ad0334457c74853639d46	318	SUPERFAMILY	SSF56219	DNase I-like	6	210	4.56e-34	T	01-09-2023	IPR036691	Endonuclease/exonuclease/phosphatase superfamily	-
ZHTRGene003656	8bdb4e5e63561fe1c6db86b31d6bf0dc	279	Pfam	PF04176	TIP41-like family	65	237	1.2e-64	T	01-09-2023	IPR007303	TIP41-like protein	GO:0043666
ZHTRGene002632	5430a55c42a6eadaf2daf6db1bbbfb91	248	Pfam	PF09788	Transmembrane protein 55A	3	242	3.8e-109	T	01-09-2023	IPR019178	Phosphatidylinositol 4,5-bisphosphate 4-phosphatase	GO:0034597|GO:0046856
ZHTRGene005514	a2252eb9dcf29205b5eed7d56c2a15cb	540	Pfam	PF07690	Major Facilitator Superfamily	36	347	1.4e-25	T	01-09-2023	IPR011701	Major facilitator superfamily	GO:0022857|GO:0055085
ZHTRGene005514	a2252eb9dcf29205b5eed7d56c2a15cb	540	Pfam	PF07690	Major Facilitator Superfamily	400	523	1e-08	T	01-09-2023	IPR011701	Major facilitator superfamily	GO:0022857|GO:0055085
ZHTRGene005514	a2252eb9dcf29205b5eed7d56c2a15cb	540	SUPERFAMILY	SSF103473	MFS general substrate transporter	21	527	1.92e-57	T	01-09-2023	IPR036259	MFS transporter superfamily	-
ZHTRGene008777	aee5982761cb49fe916a9b2c68779d0b	473	Pfam	PF01512	Respiratory-chain NADH dehydrogenase 51 Kd subunit	90	260	1.5e-49	T	01-09-2023	IPR011538	NADH-ubiquinone oxidoreductase 51kDa subunit, FMN-binding domain	-
ZHTRGene008777	aee5982761cb49fe916a9b2c68779d0b	473	SUPERFAMILY	SSF140490	Nqo1C-terminal domain-like	371	463	6.67e-35	T	01-09-2023	IPR037207	NADH-ubiquinone oxidoreductase 51kDa subunit, iron-sulphur binding domain superfamily	-
ZHTRGene008777	aee5982761cb49fe916a9b2c68779d0b	473	SMART	SM00928	NADH_4Fe_4S_2	374	419	3.1e-23	T	01-09-2023	IPR019575	NADH-ubiquinone oxidoreductase 51kDa subunit, iron-sulphur binding domain	GO:0051539
ZHTRGene008777	aee5982761cb49fe916a9b2c68779d0b	473	NCBIfam	TIGR01959	NADH-quinone oxidoreductase subunit NuoF	51	459	8e-184	T	01-09-2023	IPR011537	NADH ubiquinone oxidoreductase, F subunit	GO:0010181|GO:0051287|GO:0051539
ZHTRGene008777	aee5982761cb49fe916a9b2c68779d0b	473	SUPERFAMILY	SSF142019	Nqo1 FMN-binding domain-like	48	283	2.48e-85	T	01-09-2023	IPR037225	NADH-ubiquinone oxidoreductase 51kDa subunit, FMN-binding domain superfamily	-
ZHTRGene008777	aee5982761cb49fe916a9b2c68779d0b	473	SUPERFAMILY	SSF142984	Nqo1 middle domain-like	284	369	6.41e-22	T	01-09-2023	-	-
ZHTRGene008777	aee5982761cb49fe916a9b2c68779d0b	473	Pfam	PF10589	NADH-ubiquinone oxidoreductase-F iron-sulfur binding region	376	457	1.9e-29	T	01-09-2023	IPR019575	NADH-ubiquinone oxidoreductase 51kDa subunit, iron-sulphur binding domain	GO:0051539
ZHTRGene008777	aee5982761cb49fe916a9b2c68779d0b	473	Pfam	PF10531	SLBB domain	287	335	4.1e-06	T	01-09-2023	IPR019554	Soluble ligand binding domain	-
ZHTRGene004315	f6b2a9ceb44e0a85278075fc07872aa3	861	SMART	SM00326	SH3_2	794	852	1.4e-12	T	01-09-2023	IPR001452	SH3 domain	GO:0005515
ZHTRGene004315	f6b2a9ceb44e0a85278075fc07872aa3	861	Pfam	PF12796	Ankyrin repeats (3 copies)	667	752	5.5e-15	T	01-09-2023	IPR002110	Ankyrin repeat	GO:0005515
ZHTRGene004315	f6b2a9ceb44e0a85278075fc07872aa3	861	SUPERFAMILY	SSF48403	Ankyrin repeat	663	786	3.11e-27	T	01-09-2023	IPR036770	Ankyrin repeat-containing domain superfamily	-
ZHTRGene004315	f6b2a9ceb44e0a85278075fc07872aa3	861	Pfam	PF00018	SH3 domain	798	844	7e-11	T	01-09-2023	IPR001452	SH3 domain	GO:0005515
ZHTRGene004315	f6b2a9ceb44e0a85278075fc07872aa3	861	SMART	SM00248	ANK_2a	725	754	2.1e-06	T	01-09-2023	IPR002110	Ankyrin repeat	GO:0005515
ZHTRGene004315	f6b2a9ceb44e0a85278075fc07872aa3	861	SMART	SM00248	ANK_2a	692	721	6.4e-05	T	01-09-2023	IPR002110	Ankyrin repeat	GO:0005515
ZHTRGene004315	f6b2a9ceb44e0a85278075fc07872aa3	861	SUPERFAMILY	SSF50044	SH3-domain	791	854	1.14e-16	T	01-09-2023	IPR036028	SH3-like domain superfamily	GO:0005515
ZHTRGene004315	f6b2a9ceb44e0a85278075fc07872aa3	861	CDD	cd11807	SH3_ASPP	794	850	7.71446e-34	T	01-09-2023	-	-
ZHTRGene011666	9caf15c729b8e85a8c4d25953ca1610f	373	SUPERFAMILY	SSF52058	L domain-like	24	206	3.44e-29	T	01-09-2023	-	-
ZHTRGene011666	9caf15c729b8e85a8c4d25953ca1610f	373	Pfam	PF13855	Leucine rich repeat	148	204	2e-07	T	01-09-2023	IPR001611	Leucine-rich repeat	GO:0005515
ZHTRGene011666	9caf15c729b8e85a8c4d25953ca1610f	373	Pfam	PF13855	Leucine rich repeat	76	135	1.1e-11	T	01-09-2023	IPR001611	Leucine-rich repeat	GO:0005515
ZHTRGene011116	af77e8148d190668e95d52362a4f80ff	139	CDD	cd14854	TRAPPC2L	3	136	1.45427e-66	T	01-09-2023	IPR044760	Trafficking protein particle complex subunit 2-like	GO:0006888
ZHTRGene011116	af77e8148d190668e95d52362a4f80ff	139	Pfam	PF04628	Sedlin, N-terminal conserved region	8	135	3e-26	T	01-09-2023	IPR006722	Trafficking protein particle complex subunit 2	GO:0006888
ZHTRGene011116	af77e8148d190668e95d52362a4f80ff	139	SUPERFAMILY	SSF64356	SNARE-like	3	136	1.65e-30	T	01-09-2023	IPR011012	Longin-like domain superfamily	-
ZHTRGene012468	c722c7bb92d66ba8d0ca640b2c058730	597	Pfam	PF04006	Mpp10 protein	25	510	1.4e-148	T	01-09-2023	IPR012173	U3 small nucleolar ribonucleoprotein complex, subunit Mpp10	GO:0005634|GO:0005732|GO:0006364|GO:0034457
ZHTRGene014256	a53d0521cdc355788032f1fdb6738c5f	118	Pfam	PF00379	Insect cuticle protein	24	70	1.8e-07	T	01-09-2023	IPR000618	Insect cuticle protein	-
ZHTRGene008212	fef573b8b5dd4b2e1914c0dd8fd11a50	1079	SMART	SM00280	kazal_3	738	777	0.014	T	01-09-2023	IPR002350	Kazal domain	GO:0005515
ZHTRGene008212	fef573b8b5dd4b2e1914c0dd8fd11a50	1079	SMART	SM00280	kazal_3	859	893	0.015	T	01-09-2023	IPR002350	Kazal domain	GO:0005515
ZHTRGene008212	fef573b8b5dd4b2e1914c0dd8fd11a50	1079	SMART	SM00280	kazal_3	808	856	0.055	T	01-09-2023	IPR002350	Kazal domain	GO:0005515
ZHTRGene008212	fef573b8b5dd4b2e1914c0dd8fd11a50	1079	CDD	cd00104	KAZAL_FS	741	765	5.81474e-05	T	01-09-2023	-	-
ZHTRGene008212	fef573b8b5dd4b2e1914c0dd8fd11a50	1079	SUPERFAMILY	SSF100895	Kazal-type serine protease inhibitors	733	774	8.32e-08	T	01-09-2023	IPR036058	Kazal domain superfamily	GO:0005515
ZHTRGene008212	fef573b8b5dd4b2e1914c0dd8fd11a50	1079	SUPERFAMILY	SSF100895	Kazal-type serine protease inhibitors	865	893	1.8e-05	T	01-09-2023	IPR036058	Kazal domain superfamily	GO:0005515
ZHTRGene008212	fef573b8b5dd4b2e1914c0dd8fd11a50	1079	SUPERFAMILY	SSF57603	FnI-like domain	682	749	3.03e-05	T	01-09-2023	-	-
ZHTRGene008212	fef573b8b5dd4b2e1914c0dd8fd11a50	1079	Pfam	PF07648	Kazal-type serine protease inhibitor domain	738	766	7.7e-06	T	01-09-2023	IPR002350	Kazal domain	GO:0005515
ZHTRGene008212	fef573b8b5dd4b2e1914c0dd8fd11a50	1079	Pfam	PF07648	Kazal-type serine protease inhibitor domain	819	846	0.0028	T	01-09-2023	IPR002350	Kazal domain	GO:0005515
ZHTRGene008212	fef573b8b5dd4b2e1914c0dd8fd11a50	1079	Pfam	PF07648	Kazal-type serine protease inhibitor domain	856	879	0.043	T	01-09-2023	IPR002350	Kazal domain	GO:0005515
ZHTRGene008212	fef573b8b5dd4b2e1914c0dd8fd11a50	1079	SUPERFAMILY	SSF100895	Kazal-type serine protease inhibitors	820	858	6.79e-07	T	01-09-2023	IPR036058	Kazal domain superfamily	GO:0005515
ZHTRGene002543	00fe5b4a9e2eebe1b6ae907bfea9457c	439	Pfam	PF07690	Major Facilitator Superfamily	233	411	2.8e-18	T	01-09-2023	IPR011701	Major facilitator superfamily	GO:0022857|GO:0055085
[truncated: 80,826 more rows]
