# Supplementary material for: Chromosomal-Level Reference Genome for the Chinese Endemic Pygmy Grasshopper, Zhengitettix transpicula, Sheds Light on Tetrigidae Evolution and Advancing Conservation Efforts
Source: Insects. 2024 Mar 25;15(4):223. doi: 10.3390/insects15040223 (PMC11049975; doi:10.3390/insects15040223)
Supplement: Supplementary file 1 [file insects-15-00223-s001.zip › Supplement Table S4.xlsx]

## Sheet: Sheet1
Chromosomal genome
C:99.2%[S:97.9%,D:1.3%],F:0.4%,M:0.4%,n:1367
1356 Complete BUSCOs (C)
1338 Complete and single-copy BUSCOs (S)
18 Complete and duplicated BUSCOs (D)
5 Fragmented BUSCOs (F)
6 Missing BUSCOs (M)
1367 Total BUSCO groups searched
Extracted protein sequences
C:98.7%[S:97.2%,D:1.5%],F:0.3%,M:1.0%,n:1367
1350 Complete BUSCOs (C)
1329 Complete and single-copy BUSCOs (S)
21 Complete and duplicated BUSCOs (D)
4 Fragmented BUSCOs (F)
13 Missing BUSCOs (M)
1367 Total BUSCO groups searched
