# Supplementary material for: Chromosomal-Level Reference Genome for the Chinese Endemic Pygmy Grasshopper, Zhengitettix transpicula, Sheds Light on Tetrigidae Evolution and Advancing Conservation Efforts
Source: Insects. 2024 Mar 25;15(4):223. doi: 10.3390/insects15040223 (PMC11049975; doi:10.3390/insects15040223)
Supplement: Supplementary file 1 [file insects-15-00223-s001.zip › Supplement Table S5.xlsx]

## Sheet: species_list
Locusta migratoria	GCA_026315105.1
Schistocerca gregaria	GCF_023897955.1
Schistocerca americana	GCF_021461395.2
Meconema thalassinum	GCA_946902985.1
Vandiemenella viatica	GCA_031002005.1
Schistocerca nitens	GCF_023898315.1
Schistocerca cancellata	GCF_023864275.1
Schistocerca serialis	GCF_023864345.2
Schistocerca piceifrons	GCF_021461385.2
Gryllus bimaculatus	GCA_017312745.1
Acheta domesticus	GCA_031308135.1
Eucriotettix oculatus	GCA_034510155.1
Laupala kohalensis	GCA_002313205.1
Teleogryllus occipitalis	GCA_011170035.1
